# Supplementary material for: Physiological responses of Saccharomyces cerevisiae to industrially relevant conditions: Slow growth, low pH, and high CO2 levels
Source: Biotechnol Bioeng. 2020 Jan 22;117(3):721–35. doi: 10.1002/bit.27210 (PMC7028085; doi:10.1002/bit.27210)
Supplement: Supplementary file 3 — Supplementary information [file BIT-117-721-s003.xlsx]

## Sheet: N pH3
input of MFA
R12
ch							re
	value	error						value	error
qX	1.78778	0.00241533	mmol/g/h				qX	0.0279074	1.84358e-05	mmol/g/h
qC	10.8818	0.061757	mmol/g/h				qC	4.52878	0.484925	mmol/g/h
qEtOh	9.06409	0.0776019	mmol/g/h				qEtOh	4.84933	0.556661	mmol/g/h
qS	-5.19392	0.0690661	mmol/g/h				qS	-2.39443	0.224992	mmol/g/h
qO	-2.46518	0.0151854	mmol/g/h				qO	-1.13786	0.033809	mmol/g/h
biomasss composition	C1H1.87O0.63N0.089P0.012S0.0016						biomasss composition	C1H1.85O0.59N0.061P0.012S0.0012
protein content	21.3	1.1	%				protein content	15.4	0.2	%
µ	0.0471974	6.37647e-05	h-1				µ	0.000706615	4.66794e-07	h-1
Elemental analysis	26.4	0.29	g/mol				Elemental analysis	25.32	0.29	g/mol
R20
ch							re
	value	error						value	error
qX	1.98691	0.020828	mmol/g/h				qX	0.0133445	2.17922e-06	mmol/g/h
qC	13.1392	0.802951	mmol/g/h				qC	4.34985	0.0436763	mmol/g/h
qEtOh	10.7402	0.90976	mmol/g/h				qEtOh	3.32089	0.201144	mmol/g/h
qS	-6.14203	0.281082	mmol/g/h				qS	-1.87967	0.0105353	mmol/g/h
qO	-1.78855	0.0295129	mmol/g/h				qO	-0.59464	0.00247167	mmol/g/h
biomasss composition	C1H1.87O0.63N0.089P0.012S0.0016						biomasss composition	C1H1.85O0.59N0.061P0.012S0.0012
protein content	21.3	1.1	%				protein content	15.4	0.2	%
µ	0.0524544	0.000549859	h-1				µ	0.000337883	5.51779e-08	h-1
Elemental analysis	26.4	0.29	g/mol				Elemental analysis	25.32	0.29	g/mol
R21
ch							re
	value	error						value	error
qX	2.02053	0.0186307	mmol/g/h				qX	0.028798	8.00557e-05	mmol/g/h
qC	13.5137	2.65526	mmol/g/h				qC	5.24646	0.0397161	mmol/g/h
qEtOh	10.7841	1.5236	mmol/g/h				qEtOh	4.36854	0.202041	mmol/g/h
qS	-6.5216	0.951429	mmol/g/h				qS	-2.55696	0.0121894	mmol/g/h
qO	-1.58735	0.151578	mmol/g/h				qO	-0.81771	0.00337394	mmol/g/h
biomasss composition	C1H1.87O0.63N0.089P0.012S0.0016						biomasss composition	C1H1.85O0.59N0.061P0.012S0.0012
protein content	21.3	1.1	%				protein content	15.4	0.2	%
µ	0.053342	0.00049185	h-1				µ	0.000729165	2.02701e-06	h-1
Elemental analysis	26.4	0.29	g/mol				Elemental analysis	25.32	0.29	g/mol
summary
	value	std.	unit					value	std.	unit
qX	1.93174	0.0593032	mmol/g/h				qX	0.02335	0.0040901	mmol/g/h
qC	12.5116	0.671179	mmol/g/h				qC	4.70836	0.223689	mmol/g/h
qEtOh	10.1961	0.462269	mmol/g/h				qEtOh	4.17959	0.368423	mmol/g/h
qS	-5.95252	0.322359	mmol/g/h				qS	-2.27702	0.16668	mmol/g/h
qO	-1.94703	0.216786	mmol/g/h				qO	-0.85007	0.128718	mmol/g/h
biomasss composition	C1H1.87O0.63N0.089P0.012S0.0016						biomasss composition	C1H1.85O0.59N0.061P0.012S0.0012
protein content	21.3	1.1	%				protein content	15.4	0.2	%
µ	0.0509979	0.00156561	h-1				µ	0.000591221	0.000103561	h-1
Elemental analysis	26.4	0.29	g/mol				Elemental analysis	25.32	0.29	g/mol

## Sheet: N pH5
input of MFA
R15
ch							re
	value	error						value	error
qX	0.875979	0.000851256	mmol/g/h				qX	0.0187001	1.46616e-06	mmol/g/h
qC	5.42054	0.0179819	mmol/g/h				qC	1.49294	0.0038118	mmol/g/h
qEtOh	2.87932	0.0879685	mmol/g/h				qEtOh	0.741574	0.00812009	mmol/g/h
qS	-2.31098	0.00634019	mmol/g/h				qS	-0.535653	0.00317489	mmol/g/h
qO	-1.87644	0.00572083	mmol/g/h				qO	-0.755151	0.00132037	mmol/g/h
biomasss composition	C1H1.81O0.63N0.063P0.011S0.0013						biomasss composition	C1H1.82O0.60N0.042P0.008S0.0009
protein content	12.57	0.19	%				protein content	9.64	0.37	%
µ	0.02239	2.17581e-05	h-1				µ	0.000453851	3.55837e-08	h-1
Elemental analysis	25.56	0	g/mol				Elemental analysis	24.27	0.25	g/mol
R23
ch							re
	value	error						value	error
qX	1.05082	0.00202137	mmol/g/h				qX	0.0258894	7.24147e-06	mmol/g/h
qC	5.61065	0.0459177	mmol/g/h				qC	1.52852	0.0277127	mmol/g/h
qEtOh	3.12326	0.256064	mmol/g/h				qEtOh	0.711579	0.00527215	mmol/g/h
qS	-2.31607	0.0134993	mmol/g/h				qS	-0.563341	0.00452309	mmol/g/h
qO	-1.75837	0.00815201	mmol/g/h				qO	-0.680651	4.66943	mmol/g/h
biomasss composition	C1H1.81O0.63N0.063P0.011S0.0013						biomasss composition	C1H1.82O0.60N0.042P0.008S0.0009
protein content	12.57	0.19	%				protein content	9.64	0.37	%
µ	0.026859	5.16662e-05	h-1				µ	0.000628336	1.7575e-07	h-1
Elemental analysis	25.56	0	g/mol				Elemental analysis	24.27	0.25	g/mol
summary
	value	std.	unit					value	std.	unit
qX	0.963399	0.0618156	mmol/g/h				qX	0.0222948	0.0025418	mmol/g/h
qC	5.51559	0.067214	mmol/g/h				qC	1.51073	0.0125794	mmol/g/h
qEtOh	3.00129	0.0862458	mmol/g/h				qEtOh	0.726576	0.0106048	mmol/g/h
qS	-2.31352	0.00179959	mmol/g/h				qS	-0.549497	0.00978919	mmol/g/h
qO	-1.8174	0.041744	mmol/g/h				qO	-0.717901	0.0263397	mmol/g/h
biomasss composition	C1H1.81O0.63N0.063P0.011S0.0013						biomasss composition	C1H1.82O0.60N0.042P0.008S0.0009
protein content	12.57	0.19	%				protein content	9.64	0.37	%
µ	0.0246245	0.00158001	h-1				µ	0.000541094	6.16895e-05	h-1
Elemental analysis	25.56	0	g/mol				Elemental analysis	24.27	0.25	g/mol

## Sheet: C pH5
input of MFA		biomass composition and protein referred to Lange 2001
XHTV03
ch							re
	value	error						value	error
qX	0.999117	0.00124208	mmol/g/h				qX	0.0367578	2.57311e-06	mmol/g/h
qC	1.27033	0.00216647	mmol/g/h				qC	0.222612	9.83869e-06	mmol/g/h
qS	-0.362319	0.00016063	mmol/g/h				qS	-0.0439247	-1.94132e-06	mmol/g/h
qO	-1.22698	1.57133	mmol/g/h				qO	-0.218976	-9.67801e-06	mmol/g/h
biomasss composition	C1H1.78O0.61N0.12P0.009S0.002						biomasss composition	C1H1.78O0.61N0.12P0.009S0.002
protein content	34.5	0.69	%				protein content	34.5	0.69	%
µ	0.0263167	3.27164e-05	h-1				µ	0.0009682	6.77757e-08	h-1
Elemental analysis	26.34	0.58	g/mol				Elemental analysis	26.34	0.58	g/mol
XHTV04
ch							re
	value	error						value	error
qX	0.996669	0.00138345	mmol/g/h				qX	0.0363985	1.54045e-06	mmol/g/h
qC	1.26697	0.00228152	mmol/g/h				qC	0.215483	6.59647e-05	mmol/g/h
qS	-0.367292	0.000175305	mmol/g/h				qS	-0.0434422	2.36775e-06	mmol/g/h
qO	-1.21496	1.57103	mmol/g/h				qO	-0.239951	0.176794	mmol/g/h
biomasss composition	C1H1.78O0.61N0.12P0.009S0.002						biomasss composition	C1H1.78O0.61N0.12P0.009S0.002
protein content	34.5	0.69	%				protein content	34.5	0.69	%
µ	0.0262523	3.64401e-05	h-1				µ	0.000958736	4.05755e-08	h-1
Elemental analysis	26.34	0.58	g/mol				Elemental analysis	26.34	0.58	g/mol
summary
	value	std.	unit					value	std.	unit
qX	0.997893	0.000865499	mmol/g/h				qX	0.0365782	0.000127032	mmol/g/h
qC	1.26865	0.00118794	mmol/g/h				qC	0.219048	0.00252048	mmol/g/h
qS	-0.364806	0.00175822	mmol/g/h				qS	-0.0436834	0.00017059	mmol/g/h
qO	-1.22097	0.00424971	mmol/g/h				qO	-0.229463	0.00741578	mmol/g/h
biomasss composition	C1H1.78O0.61N0.12P0.009S0.002						biomasss composition	C1H1.78O0.61N0.12P0.009S0.002
protein content	34.5	0.69	%				protein content	34.5	0.69	%
µ	0.0262845	2.27972e-05	h-1				µ	0.000963468	3.34602e-06	h-1
Elemental analysis	26.34	0.58					Elemental analysis	26.34	0.58	g/mol

## Sheet: C pH3
input of MFA		biomass composition and protein referred to Lange 2001
FEPXH03
ch							re
	value	error						value	error
qX	1.05772	0.00135174	mmol/g/h				qX	0.236172	7.02016e-05	mmol/g/h
qC	1.83253	46.4769	mmol/g/h				qC	1.35636	8.80836	mmol/g/h
qS	-0.429432	0.000222052	mmol/g/h				qS	-0.184454	4.27203e-05	mmol/g/h
qO	-1.5846	0.835419	mmol/g/h				qO	-0.965407	0.148829	mmol/g/h
biomasss composition	C1H1.78O0.61N0.12P0.009S0.002						biomasss composition	C1H1.78O0.61N0.12P0.009S0.002
protein content	34.5	0.69	%				protein content	34.5	0.69	%
µ	0.0278603	3.56048e-05	h-1				µ	0.00622077	1.84911e-06	h-1
Elemental analysis	26.34	0.58	g/mol				Elemental analysis	26.34	0.58	g/mol
FEPXH04
ch							re
	value	error						value	error
qX	1.04033	0.00131077	mmol/g/h				qX	0.193619	0.00017382	mmol/g/h
qC	3.08857	45.3463	mmol/g/h				qC	1.14008	6.30526	mmol/g/h
qS	-0.418066	0.00021042	mmol/g/h				qS	-0.155885	0.000112599	mmol/g/h
qO	-1.83324	0.784969	mmol/g/h				qO	-0.893601	0.107819	mmol/g/h
biomasss composition	C1H1.78O0.61N0.12P0.009S0.002						biomasss composition	C1H1.78O0.61N0.12P0.009S0.002
protein content	34.5	0.69	%				protein content	34.5	0.69	%
µ	0.0274023	3.45257e-05	h-1				µ	0.00509992	4.57842e-06	h-1
Elemental analysis	26.34	0.58	g/mol				Elemental analysis	26.34	0.58	g/mol
summary
	value	std.	unit					value	std.	unit
qX	1.04902	0.00614829	mmol/g/h				qX	0.214896	0.0150448	mmol/g/h
qC	2.46055	0.444077	mmol/g/h				qC	1.24822	0.0764665	mmol/g/h
qS	-0.423749	0.00401849	mmol/g/h				qS	-0.17017	0.0101007	mmol/g/h
qO	-1.70892	0.0879075	mmol/g/h				qO	-0.929504	0.0253873	mmol/g/h
biomasss composition	C1H1.78O0.61N0.12P0.009S0.002						biomasss composition	C1H1.78O0.61N0.12P0.009S0.002
protein content	34.5	0.69	%				protein content	34.5	0.69	%
µ	0.0276313	0.000161946	h-1				µ	0.00566035	0.000396279	h-1
Elemental analysis	26.34	0.58					Elemental analysis	26.34	0.58	g/mol

## Sheet: MFA input summary
N pH3
		value	std.	unit
	qX	0.02335	0.0040901	mmol/g/h
	qC	4.70836	0.223689	mmol/g/h
	qEtOh	4.17959	0.368423	mmol/g/h
	qS	-2.27702	0.16668	mmol/g/h
	qO	-0.85007	0.128718	mmol/g/h
	biomasss composition	C1H1.85O0.59N0.061P0.012S0.0012				biomass composition and protein content from Measurement
	protein content	15.4	0.2	%
	µ	0.000591221	0.000103561	h-1
	Elemental analysis	25.32	0.29	g/mol
		value	std.	unit
	qX	0.0222948	0.0025418	mmol/g/h
	qC	1.51073	0.0125794	mmol/g/h
	qEtOh	0.726576	0.0106048	mmol/g/h
	qS	-0.549497	0.00978919	mmol/g/h
	qO	-0.717901	0.0263397	mmol/g/h
	biomasss composition	C1H1.82O0.60N0.042P0.008S0.0009				biomass composition and protein content from Measurement
	protein content	9.64	0.37	%
	µ	0.000541094	6.16895e-05	h-1
	Elemental analysis	24.27	0.25	g/mol
		value	std.	unit
	qX	0.0365782	0.000127032	mmol/g/h
	qC	0.219048	0.00252048	mmol/g/h
	qS	-0.0436834	0.00017059	mmol/g/h
	qO	-0.229463	0.00741578	mmol/g/h
	biomasss composition	C1H1.78O0.61N0.12P0.009S0.002				biomass composition and protein content from Lang 2001
	protein content	34.5	0.69	%
	µ	0.000963468	3.34602e-06	h-1
	Elemental analysis	26.34	0.58	g/mol
		value	std.	unit
	qX	0.214896	0.0150448	mmol/g/h
	qC	1.24822	0.0764665	mmol/g/h
	qS	-0.17017	0.0101007	mmol/g/h
	qO	-0.929504	0.0253873	mmol/g/h
	biomasss composition	C1H1.78O0.61N0.12P0.009S0.002				biomass composition and protein content from Lang 2001
	protein content	34.5	0.69	%
	µ	0.00566035	0.000396279	h-1
	Elemental analysis	26.34	0.58	g/mol
