# Supplementary material for: Physiological responses of Saccharomyces cerevisiae to industrially relevant conditions: Slow growth, low pH, and high CO2 levels
Source: Biotechnol Bioeng. 2020 Jan 22;117(3):721–35. doi: 10.1002/bit.27210 (PMC7028085; doi:10.1002/bit.27210)
Supplement: Supplementary file 4 — Supplementary information [file BIT-117-721-s004.xlsx]

## Sheet: Legend
	Tag	Description
	DE	Differentially expressed genes based on pairwise comparison for the indicated conditions (see Materials and Methods)
	Triple	16 genes were differentially expressed for all three conditions and were excluded from these sets of genes for further Gene Set Analysis (see Materials and Methods)
	GSA	Gene Set Analysis (see Materials and Methods)
		Numbers between brackets indicate the number of considered genes

## Sheet: DE_pH5c04vs_pH5c50(58)
genes	logFC	logCPM	PValue	FDR
YNL036W	-4.21182	10.1325	1.00593e-112	5.10811e-109
YPL058C	-4.0295	10.5137	9.45461e-29	2.40053e-25
YML122C	-3.63492	4.70093	2.93335e-26	4.96519e-23
YBR040W	-3.57379	3.35867	5.13074e-16	3.25674e-13
YPL187W	-3.42205	7.72968	4.99012e-08	6.8486e-06
YMR315W-A	-2.28802	1.03898	3.57312e-07	3.78007e-05
YDL214C	-2.15258	8.02322	3.86379e-07	4.00415e-05
YOR028C	-2.13125	3.32814	3.25021e-15	1.65046e-12
YNR002C	-2.02044	10.6682	1.0508e-10	2.42543e-08
YDR461W	-1.93357	9.96605	3.53232e-18	2.98952e-15
YBR068C	-1.90657	9.62822	1.03692e-20	1.31638e-17
YPL192C	-1.9024	2.12105	8.61939e-05	0.00465631
YMR175W	-1.79423	9.88725	4.81598e-05	0.00284367
YNR044W	-1.78572	6.91488	1.17525e-15	6.63101e-13
YNL279W	-1.77544	4.39763	1.5947e-11	4.26205e-09
YCL048W-A	-1.75949	7.25463	5.48921e-06	0.000449584
YJL153C	-1.72213	8.57147	1.37888e-11	3.88998e-09
YKL163W	-1.71919	10.5152	8.81227e-06	0.000682592
YGL032C	-1.67598	7.77196	2.81174e-08	4.07943e-06
YCL027W	-1.59927	4.59043	3.45339e-10	6.74473e-08
YIL015W	-1.5776	7.12029	2.3859e-12	8.07706e-10
YPL171C	-1.50348	6.53437	1.27294e-11	3.80234e-09
YIR016W	-1.46359	8.34249	5.50357e-10	9.98112e-08
YJL170C	-1.39865	4.94133	4.687e-07	4.76011e-05
YLR042C	-1.37224	3.42293	1.32766e-06	0.000119517
YIL117C	-1.3343	7.36205	5.13281e-12	1.62903e-09
YLR108C	-1.32806	4.81123	4.61654e-10	8.68251e-08
YLR142W	-1.31837	6.90439	3.03091e-10	6.41291e-08
YKL043W	-1.28942	7.09453	2.28897e-14	1.05667e-11
YDR533C	-1.28895	6.76602	1.75929e-07	2.17895e-05
YBR117C	-1.26055	7.79153	6.30911e-05	0.00355974
YNR030W	-1.14643	7.57179	1.97945e-12	7.73205e-10
YLR194C	-1.12594	7.78351	4.31273e-05	0.00260715
YLR452C	-1.10521	5.63693	5.70655e-11	1.3799e-08
YNL145W	-1.08564	10.3027	3.83509e-05	0.00234633
YEL070W	-1.05454	4.28591	1.21874e-05	0.000859547
YKL107W	-1.03845	6.33515	2.74677e-08	4.07943e-06
YFR034W-A	-1.01783	6.24485	7.20323e-09	1.17993e-06
YGL162W	1.06128	5.00088	1.69561e-08	2.60919e-06
YBR050C	1.12424	6.71791	3.39636e-07	3.66951e-05
YBR105C	1.13532	6.67401	1.25329e-05	0.000871809
YPL156C	1.22032	8.03554	2.15787e-06	0.000188925
YKR075C	1.29429	7.93588	1.34157e-06	0.000119517
YPR012W	1.32314	2.02926	2.05168e-05	0.00137085
YGL263W	1.33214	4.14556	1.14613e-05	0.000831434
YGL088W	1.37725	3.80568	8.87182e-06	0.000682592
YGR138C	1.46385	5.11096	3.1926e-05	0.00197708
YER065C	1.49975	7.98013	7.31794e-08	9.77907e-06
YMR319C	1.51301	4.58375	5.1632e-11	1.31094e-08
YHR216W	1.79549	6.21622	2.34224e-12	8.07706e-10
YBR302C	1.80145	3.93074	3.33325e-10	6.74473e-08
YGR035C	2.04084	2.56098	3.74526e-09	6.55809e-07
YJL047C-A	2.39131	1.43001	2.03146e-07	2.45613e-05
YLR377C	2.4439	7.68695	3.31857e-16	2.40738e-13
YKR097W	2.87606	7.58058	1.68285e-20	1.7091e-17
YDR345C	2.9509	9.95643	4.79371e-05	0.00284367
YOL155C	3.19622	10.3015	2.46932e-10	5.45183e-08
YAR068W	4.48363	2.41174	4.06161e-13	1.71874e-10

## Sheet: DE_pH5c0.04_pH3c0.04 (275)
genes	logFC	logCPM	PValue	FDR
YPL187W	-5.84901	7.72968	1.04905e-16	1.66472e-14
YDR461W	-4.2614	9.96605	2.12124e-67	1.07716e-63
YBR040W	-4.12089	3.35867	4.99062e-19	1.26712e-16
YIL015W	-4.04204	7.12029	2.94936e-58	7.48844e-55
YNL145W	-3.49376	10.3027	5.54128e-34	5.62773e-31
YCL027W	-3.18518	4.59043	2.93832e-30	1.8651e-27
YNL279W	-3.13002	4.39763	5.35467e-28	2.7191e-25
YFL026W	-2.9287	8.57503	1.43296e-18	3.30754e-16
YGL032C	-2.74529	7.77196	2.20771e-18	4.67116e-16
YNR044W	-2.68225	6.91488	3.74974e-31	3.17353e-28
YLR042C	-2.6483	3.42293	4.48802e-18	8.4408e-16
YOL164W-A	-2.50408	1.12637	1.48944e-08	5.5613e-07
YDL218W	-2.43175	6.6493	0.000170194	0.00176376
YGL263W	-2.2317	4.14556	7.3541e-11	4.66802e-09
YHR139C	-2.15868	6.07326	9.78756e-09	3.88291e-07
YKL209C	-2.09584	7.19722	1.39137e-18	3.30754e-16
YGR039W	-2.04279	3.4443	1.72669e-15	2.57887e-13
YJL170C	-1.91477	4.94133	1.65146e-11	1.16474e-09
YOL165C	-1.90968	2.80478	6.26236e-09	2.58539e-07
YDR365C	-1.90646	8.29075	8.5617e-07	2.02183e-05
YGL262W	-1.86301	3.98084	8.58858e-08	2.6432e-06
YPL192C	-1.84114	2.12105	0.000185185	0.00189591
YBL016W	-1.78445	6.40862	7.89263e-10	4.08967e-08
YFR055W	-1.70017	3.89586	3.79773e-06	7.14255e-05
YOR315W	-1.65153	6.08003	3.5771e-16	5.5044e-14
YCR018C	-1.64427	7.29952	2.06934e-10	1.23625e-08
YCL055W	-1.63666	5.63965	2.9944e-08	1.03439e-06
YLR346C	-1.58188	4.62534	1.71527e-12	1.64342e-10
YGL006W-A	-1.55717	1.38248	0.000293761	0.00273089
YBL074C	-1.48813	3.41673	1.56672e-05	0.000238198
YJL116C	-1.47821	8.34679	0.000401817	0.00347012
YDR508C	-1.45445	6.54661	0.00039759	0.00343946
YBR083W	-1.45388	6.85768	6.03025e-10	3.25762e-08
YBR066C	-1.44706	4.95261	1.62011e-06	3.4567e-05
YIL029C	-1.43287	3.8091	2.54193e-12	2.26558e-10
YMR232W	-1.37294	4.94859	1.34439e-07	3.96907e-06
YOR101W	-1.35716	6.18315	7.06495e-08	2.24224e-06
YKL095W	-1.34374	4.96496	0.000171823	0.00177341
YKL065W-A	-1.31765	7.2029	3.29659e-11	2.20264e-09
YIR018C-A	-1.30301	2.04006	6.20105e-05	0.00075513
YHR184W	-1.29742	4.83517	9.0295e-06	0.000146491
YOL020W	-1.25794	4.79367	7.9844e-05	0.000927798
YDR119W-A	-1.2537	9.91175	7.745e-13	7.56329e-11
YLL009C	-1.24313	4.05978	0.000414253	0.00354735
YKL177W	-1.21851	2.89066	0.000221447	0.00216251
YBR296C	-1.18544	5.32723	0.00023072	0.00224015
YLR452C	-1.15206	5.63693	1.26765e-11	9.60768e-10
YLR053C	-1.14934	4.83638	2.72077e-06	5.4394e-05
YNL146C-A	-1.14429	4.30522	6.10036e-08	1.98574e-06
YOR344C	-1.13229	7.63095	3.20425e-07	8.43066e-06
YNR068C	-1.12902	3.4496	5.24026e-08	1.73922e-06
YMR065W	-1.12043	4.23706	7.28397e-05	0.000860187
YPR168W	-1.10343	4.08643	4.13204e-06	7.60235e-05
YLR307W	-1.10216	5.06195	4.78226e-08	1.60823e-06
YGR040W	-1.06945	6.10579	5.17442e-14	5.59057e-12
YHR005C	-1.06055	5.81692	5.98952e-05	0.000736435
YER188W	-1.05845	3.86894	7.70233e-06	0.000131194
YDL049C	-1.05084	7.85119	5.0323e-09	2.1474e-07
YIL037C	-1.04833	5.62327	3.00467e-06	5.84586e-05
YDR275W	-1.04327	6.50797	6.33073e-08	2.04761e-06
YDR194C	-1.04146	7.11811	6.6867e-05	0.000800827
YHR084W	-1.03055	5.8378	1.17719e-08	4.50888e-07
YNL093W	-1.01507	3.77926	3.07969e-06	5.94626e-05
YDR041W	-1.00928	6.43597	7.85731e-08	2.43289e-06
YLR324W	1.00072	5.89264	1.18981e-06	2.6734e-05
YER145C	1.00077	8.56261	1.06552e-07	3.23994e-06
YJR065C	1.00339	7.59888	1.2586e-06	2.80315e-05
YHR209W	1.00644	6.96304	2.93827e-11	1.9894e-09
YDR479C	1.00726	6.41571	2.12996e-11	1.48164e-09
YOR142W	1.00957	9.76123	4.00844e-05	0.00053702
YDR388W	1.00978	7.2983	3.83002e-10	2.18526e-08
YPL067C	1.01056	4.66948	7.01442e-05	0.000832225
YBR108W	1.01499	5.74375	9.28398e-11	5.82025e-09
YJL088W	1.01581	8.38532	2.30626e-06	4.70328e-05
YKL161C	1.0163	6.09809	7.09887e-14	7.51001e-12
YDL141W	1.01881	6.09633	2.21394e-09	1.02204e-07
YJL121C	1.01992	7.91842	9.92093e-05	0.0011321
YOL073C	1.02084	6.2334	9.82136e-06	0.000157328
YER019W	1.02132	5.49481	7.82342e-06	0.000132424
YNL078W	1.02165	5.2523	7.95199e-07	1.91375e-05
YDR232W	1.02339	8.36647	1.72659e-05	0.000259397
YPL154C	1.02406	10.2155	0.000251244	0.00239365
YEL070W	1.02792	4.28591	8.63305e-06	0.000143263
YHL036W	1.03526	6.17013	5.6428e-05	0.000698882
YBR118W	1.03786	12.2502	1.47402e-05	0.000224777
YPL163C	1.0399	7.26264	0.000152308	0.00161465
YGR287C	1.04041	6.16236	8.97874e-06	0.000146491
YJL210W	1.04276	7.90784	1.06508e-06	2.41449e-05
YMR181C	1.04504	8.40189	0.000588514	0.0046477
YPL015C	1.04567	6.31554	4.10794e-06	7.5855e-05
YLR378C	1.04737	8.42497	0.000363289	0.00322515
YPL023C	1.04872	6.53092	2.09282e-12	1.96802e-10
YML101C	1.05489	5.17579	1.11993e-05	0.000176068
YEL038W	1.05604	3.59183	8.12033e-07	1.94505e-05
YLR437C	1.05822	5.86858	9.14175e-07	2.11972e-05
YML126C	1.05842	9.49236	1.88079e-05	0.000279259
YDL224C	1.06022	7.24063	9.04675e-08	2.76743e-06
YJL083W	1.06093	4.29604	5.74713e-08	1.88283e-06
YPR013C	1.06759	5.67973	1.85117e-07	5.24473e-06
YLL028W	1.0684	6.82871	9.59537e-07	2.20476e-05
YNL138W	1.07021	7.11301	1.70934e-08	6.20003e-07
YCL043C	1.07748	9.50275	1.3386e-05	0.000206608
YKL187C	1.07789	9.08242	8.6295e-06	0.000143263
YER089C	1.07812	5.17344	1.23619e-09	6.1543e-08
YOR231W	1.08376	5.81672	5.26821e-13	5.24548e-11
YLR109W	1.08437	9.89598	5.30444e-05	0.000668029
YBR183W	1.09082	7.19409	0.000116162	0.00129587
YKL204W	1.09198	5.89561	1.33545e-14	1.61463e-12
YEL033W	1.09508	5.61227	0.000212727	0.00211066
YJL079C	1.09887	9.0768	1.62806e-05	0.00024532
YOR273C	1.10059	8.18722	7.05588e-11	4.53541e-09
YCL054W-A	1.10065	5.51922	1.07297e-11	8.38792e-10
YPR184W	1.10846	7.89851	8.65824e-07	2.02611e-05
YOR063W	1.10884	10.6036	3.12614e-09	1.41737e-07
YJL214W	1.11087	5.14471	1.82408e-05	0.000272
YJR001W	1.11717	7.43058	1.61922e-09	7.90616e-08
YGR156W	1.11935	5.14048	7.86856e-10	4.08967e-08
YCR088W	1.11999	5.98868	5.50087e-15	6.98336e-13
YFR051C	1.1281	6.92759	9.6492e-15	1.19509e-12
YGR127W	1.13188	7.32645	5.36903e-11	3.49538e-09
YKL004W	1.13575	7.37751	0.000116072	0.00129587
YDR476C	1.14703	7.1267	3.12355e-05	0.000439374
YDR384C	1.15129	10.9741	0.00027931	0.00262169
YER067W	1.16429	7.61447	2.23787e-15	3.24684e-13
YOR355W	1.16899	8.4607	7.30937e-05	0.000861183
YIR020C	1.17716	3.05947	2.37849e-05	0.000347068
YOR247W	1.17918	7.97897	0.000638222	0.00494298
YMR296C	1.1802	5.45312	1.44857e-08	5.44879e-07
YOR388C	1.1815	9.73582	0.000172494	0.00177672
YGR295C	1.1816	8.50345	8.13936e-06	0.000136408
YGR197C	1.18461	6.15644	1.082e-08	4.25923e-07
YJL217W	1.19047	8.37079	6.7438e-08	2.15378e-06
YNL327W	1.19714	7.7501	2.79276e-07	7.50351e-06
YPR160W	1.19776	9.21684	4.40969e-10	2.48804e-08
YOR306C	1.19955	5.5146	0.000616549	0.00480927
YDR276C	1.19991	10.9228	0.000154613	0.00163227
YMR018W	1.20442	4.74987	0.000289391	0.00269638
YCL063W	1.21151	5.02848	3.244e-07	8.49126e-06
YEL007W	1.21992	7.25535	3.51691e-10	2.02942e-08
YKL148C	1.2304	10.3626	4.46049e-06	8.06063e-05
YGR254W	1.23434	12.0744	1.3134e-05	0.000203336
YGR203W	1.23942	5.81715	1.8576e-07	5.24473e-06
YPL089C	1.2439	5.86784	2.35381e-15	3.32017e-13
YPL056C	1.24691	3.7929	1.12521e-08	4.36168e-07
YNL274C	1.24712	5.29059	1.12237e-11	8.63542e-10
YML100W	1.25109	7.934	6.87389e-06	0.000119132
YML131W	1.25938	7.09117	3.50691e-12	2.87227e-10
YGR023W	1.25951	6.53585	0.00011586	0.00129587
YHR174W	1.26483	11.4423	5.46449e-05	0.000680115
YEL017W	1.26546	6.39644	2.68232e-08	9.33128e-07
YCR084C	1.26706	7.59871	2.86167e-11	1.96372e-09
YMR305C	1.27382	8.72377	0.000297196	0.00273895
YOL084W	1.2741	7.9911	0.00027632	0.00259843
YJL089W	1.27966	7.31391	0.000242606	0.00232444
YML008C	1.28035	9.32396	1.07368e-11	8.38792e-10
YMR070W	1.28538	5.11632	1.83255e-07	5.24473e-06
YNL321W	1.28639	7.35815	3.91326e-07	1.01905e-05
YLR342W-A	1.29237	4.3522	5.43397e-05	0.000677978
YFL062W	1.29281	3.72036	5.37511e-05	0.000673945
YLR180W	1.29745	8.36408	3.53304e-05	0.000490185
YGR289C	1.29792	11.2752	3.03843e-05	0.000428587
YJL118W	1.30075	4.1066	2.27024e-06	4.66732e-05
YOR083W	1.31143	3.6032	7.03301e-07	1.70879e-05
YIL023C	1.31495	7.13848	1.8591e-07	5.24473e-06
YPR154W	1.32915	6.95915	2.11622e-06	4.4038e-05
YAL028W	1.34033	4.13815	2.54157e-09	1.16271e-07
YNR013C	1.34379	6.50695	1.90822e-06	4.02071e-05
YBR067C	1.34618	13.7561	0.000101077	0.0011505
YFR018C	1.35011	4.25356	3.44276e-09	1.54711e-07
YOL110W	1.3532	7.16738	2.9846e-06	5.82915e-05
YGR189C	1.35782	8.95945	5.28303e-08	1.74203e-06
YDL123W	1.36341	6.50215	2.38056e-07	6.56983e-06
YDR156W	1.36577	4.6781	1.36004e-07	3.99206e-06
YOR374W	1.36593	13.5088	2.04696e-07	5.71124e-06
YJL171C	1.3661	6.67429	4.85218e-08	1.62101e-06
YML075C	1.36797	9.18406	1.30196e-06	2.86443e-05
YNL194C	1.37326	7.39786	4.01083e-06	7.43321e-05
YKL217W	1.37416	13.0611	1.9761e-05	0.000291704
YNL335W	1.38678	5.05841	0.000205545	0.00205061
YDR044W	1.39126	6.15464	1.09478e-07	3.3091e-06
YGR192C	1.4034	14.3002	4.34925e-05	0.000570685
YBR241C	1.4064	7.72174	6.00354e-09	2.49885e-07
YKR039W	1.42187	8.33912	4.00186e-06	7.43321e-05
YCL040W	1.42541	10.8512	1.30304e-06	2.86443e-05
YLL012W	1.42888	6.86782	3.0892e-14	3.41021e-12
YKL163W	1.42972	10.5152	0.000193215	0.0019529
YIL123W	1.43324	7.87241	9.20647e-06	0.000148414
YNL322C	1.43554	6.90482	3.05207e-15	4.18875e-13
YGR166W	1.45006	5.32381	1.4062e-24	5.49283e-22
YER023W	1.45233	5.89662	3.63355e-15	4.85557e-13
YMR303C	1.4535	11.8793	3.93747e-05	0.000531768
YIL121W	1.45546	4.11847	1.86449e-09	8.8485e-08
YNL251C	1.45744	7.51425	3.21035e-06	6.16864e-05
YNR002C	1.45779	10.6682	2.10191e-06	4.39238e-05
YEL059W	1.46466	2.6936	4.3151e-11	2.84572e-09
YCL008C	1.465	4.69089	2.68288e-08	9.33128e-07
YMR122W-A	1.46856	10.2449	1.38103e-07	4.03038e-06
YHR025W	1.48291	6.50518	7.45654e-08	2.32297e-06
YLL055W	1.49361	6.69451	2.86016e-21	8.06884e-19
YKR046C	1.49666	10.8094	4.6281e-06	8.33387e-05
YMR103C	1.50219	4.69275	1.61295e-11	1.16002e-09
YIR032C	1.50606	5.87651	5.31883e-10	2.93576e-08
YBR298C	1.51127	10.3658	1.38504e-06	3.01856e-05
YMR136W	1.5151	7.32419	6.61864e-10	3.50098e-08
YLR438W	1.52091	7.15553	4.19036e-09	1.83437e-07
YER004W	1.53867	9.48594	7.21163e-08	2.27457e-06
YBR213W	1.53868	3.18603	2.9141e-12	2.5081e-10
YMR105C	1.54136	8.33519	6.12218e-10	3.27247e-08
YHR042W	1.54157	7.53938	1.33594e-07	3.96907e-06
YMR058W	1.54986	4.94021	4.79391e-05	0.000616957
YML058W	1.55372	8.07181	2.62194e-05	0.000380405
YBR302C	1.55391	3.93074	7.35264e-08	2.30474e-06
YJL218W	1.56501	2.89782	4.82671e-06	8.66079e-05
YJL158C	1.56931	8.01702	8.11685e-10	4.16337e-08
YIL101C	1.58153	7.24451	1.00338e-13	1.03983e-11
YLL023C	1.58455	7.6946	6.32119e-09	2.58863e-07
YCL044C	1.58823	5.76864	1.31602e-09	6.48812e-08
YJL133C-A	1.59216	10.0459	3.70435e-06	6.9936e-05
YOR375C	1.61117	10.8659	2.50522e-10	1.47925e-08
YLR340W	1.61161	10.2155	2.43116e-08	8.57321e-07
YGL045W	1.61786	6.49963	2.57782e-25	1.09085e-22
YLR121C	1.65378	6.40467	1.39519e-06	3.02768e-05
YNL241C	1.656	9.29499	1.48792e-13	1.51113e-11
YAL062W	1.65649	5.22618	6.26967e-05	0.000759842
YGL209W	1.6815	4.00577	0.000133952	0.00144418
YLR337C	1.6835	5.50629	9.92488e-18	1.73788e-15
YCL026C-B	1.68955	6.16408	8.43866e-09	3.40091e-07
YCR073W-A	1.72429	6.13814	1.70699e-14	1.97002e-12
YNR067C	1.72858	6.28467	5.18293e-09	2.19325e-07
YBR222C	1.74652	7.70819	3.05585e-12	2.58627e-10
YIL153W	1.75598	4.48569	1.55951e-11	1.14771e-09
YGR121C	1.77115	7.38142	1.36569e-08	5.17537e-07
YBR182C	1.77149	5.74637	5.35842e-24	1.94357e-21
YFR017C	1.77868	4.17917	4.07506e-09	1.7994e-07
YER018C	1.78286	4.87528	3.2633e-12	2.71657e-10
YKL096W	1.78932	6.57238	1.70877e-08	6.20003e-07
YJL078C	1.79105	6.69303	2.58541e-07	7.02071e-06
YEL060C	1.8152	9.54929	5.08689e-17	8.61042e-15
YGR088W	1.83329	7.6799	1.47566e-06	3.17517e-05
YAL012W	1.84011	8.03968	2.04417e-06	4.28937e-05
YAL054C	1.86058	10.2701	9.11036e-07	2.11972e-05
YDL222C	1.88022	7.09823	1.09051e-08	4.25971e-07
YMR323W	1.88389	6.42453	4.22979e-15	5.5074e-13
YIL013C	1.93164	6.66551	3.9414e-12	3.1769e-10
YGR161C	1.93549	8.07269	1.62192e-11	1.16002e-09
YFL021W	1.94444	6.14051	2.56201e-18	5.20396e-16
YBL030C	1.9686	10.4829	4.79294e-10	2.67457e-08
YEL034C-A	1.9954	4.74831	0.000298561	0.00274157
YER119C	1.99877	5.7302	1.89151e-23	6.40338e-21
YFL061W	2.01884	4.1962	3.92596e-06	7.35646e-05
YOR389W	2.02744	6.98882	1.66621e-30	1.20872e-27
YGL072C	2.04567	4.2364	1.11174e-05	0.000175323
YBR214W	2.04749	7.09123	9.07267e-17	1.48616e-14
YAR035W	2.08843	8.05325	9.02752e-06	0.000146491
YDL039C	2.17165	5.27604	5.95177e-05	0.000733571
YER152C	2.20731	4.09425	3.61682e-28	2.04069e-25
YOR382W	2.25091	7.91572	5.30364e-09	2.22578e-07
YCL009C	2.25242	8.41413	1.67495e-14	1.97002e-12
YJL159W	2.25836	8.30641	1.46869e-11	1.09677e-09
YNL142W	2.26917	9.24879	5.28656e-06	9.32123e-05
YDR077W	2.27033	13.1114	4.97364e-09	2.14035e-07
YPL278C	2.46489	3.60601	9.88139e-35	1.25444e-31
YPR138C	2.47984	5.23189	2.06524e-10	1.23625e-08
YGR138C	2.54713	5.11096	2.26144e-12	2.08793e-10
YMR276W	2.54863	5.64194	1.96461e-18	4.33751e-16
YOR084W	2.55645	6.77687	4.8037e-27	2.21756e-24
YIL011W	2.82407	5.37574	3.08629e-10	1.8014e-08
YIL012W	2.9496	2.31071	5.5172e-10	3.01251e-08
YLL052C	2.97101	7.28459	3.0735e-18	6.00279e-16
YLL053C	3.06931	7.6887	7.62941e-18	1.38365e-15
YNL300W	3.36711	6.84959	4.94896e-22	1.47828e-19
YAR068W	3.42671	2.41174	1.85327e-08	6.67439e-07
YOR383C	4.42606	9.40862	7.64129e-23	2.42515e-20
YOR010C	4.96385	6.27064	1.39383e-52	2.35929e-49
YOL155C	5.25043	10.3015	3.41338e-21	9.1227e-19

## Sheet: DE_pH5c0.04_pH3c50 (161)
genes	logFC	logCPM	PValue	FDR
YLR042C	-5.08773	3.42293	3.47966e-46	3.53394e-43
YHR214W-A	-4.82474	3.55459	8.73167e-12	1.08145e-09
YIR019C	-4.13337	6.26528	1.99886e-10	2.03004e-08
YBR040W	-4.07588	3.35867	1.93286e-19	6.13441e-17
YNR044W	-4.05594	6.91488	1.39543e-61	3.543e-58
YNL036W	-4.02625	10.1325	4.23796e-105	2.15204e-101
YPL187W	-3.98612	7.72968	6.07262e-10	5.60669e-08
YIL015W	-3.70721	7.12029	7.92786e-52	1.00644e-48
YPL265W	-3.69708	5.37573	4.43208e-09	3.26175e-07
YDR461W	-3.63596	9.96605	1.70155e-52	2.88016e-49
YDL218W	-3.3036	6.6493	8.37936e-07	3.27311e-05
YGL032C	-3.15375	7.77196	5.02399e-23	1.82227e-20
YFL053W	-3.06871	5.67475	4.87468e-05	0.00105334
YDR508C	-2.98423	6.54661	6.58558e-12	8.3604e-10
YHR139C	-2.87805	6.07326	9.55409e-14	1.51611e-11
YNL145W	-2.82142	10.3027	4.99397e-24	2.11328e-21
YGR039W	-2.69708	3.4443	1.98575e-25	1.1204e-22
YFL026W	-2.53425	8.57503	1.01174e-14	1.89494e-12
YCL027W	-2.38648	4.59043	1.03633e-19	3.50833e-17
YNL279W	-2.21896	4.39763	1.03219e-16	2.62073e-14
YPR192W	-2.19934	5.76567	2.36877e-06	7.96598e-05
YDR133C	-2.12948	11.231	4.5663e-11	5.0408e-09
YMR011W	-2.06748	10.4643	0.000199262	0.00326963
YKL187C	-2.03338	9.08242	3.24315e-16	7.84223e-14
YJL153C	-2.02242	8.57147	3.71197e-15	7.53635e-13
YKL096W-A	-1.94749	12.7736	4.65741e-09	3.36417e-07
YJL116C	-1.94575	8.34679	4.33921e-06	0.000135181
YML122C	-1.92082	4.70093	7.43344e-10	6.62228e-08
YBR067C	-1.91945	13.7561	4.98327e-08	2.81167e-06
YKR013W	-1.90781	8.42769	5.29296e-14	8.67021e-12
YDL227C	-1.83068	4.98829	6.27996e-09	4.36844e-07
YGR260W	-1.78434	9.07914	6.44296e-05	0.00130348
YPL192C	-1.75624	2.12105	0.000259764	0.00409653
YIL162W	-1.75559	11.2103	1.839e-06	6.44031e-05
YBL016W	-1.74509	6.40862	1.61276e-09	1.36493e-07
YOL101C	-1.7387	7.30051	1.02518e-06	3.91417e-05
YKL043W	-1.72853	7.09453	4.47711e-24	2.0668e-21
YCR018C	-1.70804	7.29952	3.87628e-11	4.47358e-09
YOR028C	-1.67305	3.32814	1.14532e-10	1.23743e-08
YOR247W	-1.64824	7.97897	2.47155e-06	8.20297e-05
YFL058W	-1.62424	5.14357	5.295e-08	2.95472e-06
YKL044W	-1.60258	2.7315	2.29266e-07	1.1303e-05
YJL158C	-1.58231	8.01702	6.68266e-10	6.05974e-08
YBR068C	-1.56031	9.62822	1.14326e-14	2.00189e-12
YHR033W	-1.54463	6.65594	1.69418e-08	1.08899e-06
YJR116W	-1.51662	5.76073	5.78566e-07	2.40816e-05
YOL020W	-1.50889	4.79367	2.22581e-06	7.5351e-05
YDL241W	-1.50437	1.99477	3.45022e-05	0.000798399
YIL117C	-1.49944	7.36205	1.04487e-14	1.89494e-12
YGR014W	-1.46101	8.222	1.16607e-15	2.46721e-13
YJR073C	-1.44821	6.89807	3.83886e-07	1.69511e-05
YKL209C	-1.44407	7.19722	5.55067e-10	5.21969e-08
YLR452C	-1.44027	5.63693	1.98656e-17	5.30934e-15
YJL170C	-1.43032	4.94133	2.49617e-07	1.20719e-05
YDR380W	-1.42413	7.58833	1.15513e-06	4.28157e-05
YMR095C	-1.41971	4.80572	5.26004e-06	0.00015805
YPL163C	-1.41407	7.26264	3.50605e-07	1.56173e-05
YAR020C	-1.41305	4.66894	1.3463e-07	7.19633e-06
YIL029C	-1.40455	3.8091	1.0229e-12	1.36692e-10
YDR365C	-1.39707	8.29075	0.000248533	0.00393162
YNL097C-B	-1.39364	0.673189	0.000182456	0.00305779
YMR013W-A	-1.38982	2.30616	0.000241286	0.00385299
YIR016W	-1.378	8.34249	4.70374e-09	3.36417e-07
YNL283C	-1.36027	7.00435	6.3866e-08	3.48722e-06
YJL130C	-1.35429	8.98515	1.52689e-06	5.49899e-05
YER039C	-1.35415	5.25685	4.20897e-05	0.000926158
YNR016C	-1.34909	10.8418	2.80374e-06	9.18543e-05
YPR183W	-1.33915	8.17614	6.08705e-05	0.00124941
YLR109W	-1.33156	9.89598	8.07475e-07	3.20341e-05
YBR162C	-1.3253	9.75888	2.37099e-05	0.000581638
YOR302W	-1.29853	4.25092	1.57908e-06	5.64687e-05
YBR117C	-1.29779	7.79153	3.83985e-05	0.000862778
YKL162C-A	-1.28676	3.9732	3.69514e-05	0.000833952
YGR279C	-1.28649	9.02218	3.75589e-06	0.000120712
YBR083W	-1.28188	6.85768	3.83281e-08	2.28977e-06
YBL002W	-1.27632	9.07551	2.43129e-08	1.48748e-06
YER096W	-1.27496	4.64339	1.95838e-09	1.60398e-07
YDL244W	-1.2664	4.5344	5.74655e-07	2.40816e-05
YDR309C	-1.26333	6.62467	2.65704e-11	3.13777e-09
YJR109C	-1.25316	8.01706	3.99455e-09	3.02751e-07
YOR315W	-1.24492	6.08003	3.62931e-10	3.54416e-08
YLR108C	-1.23901	4.81123	4.38402e-09	3.26175e-07
YNR002C	-1.23849	10.6682	5.10073e-05	0.0010883
YGR040W	-1.23746	6.10579	1.67774e-18	5.01152e-16
YOL110W	-1.21124	7.16738	2.87916e-05	0.000686402
YLR303W	-1.18127	11.8545	3.0328e-06	9.87216e-05
YER039C-A	-1.17924	4.73869	0.000128646	0.00231654
YLR414C	-1.17421	7.6346	5.95242e-07	2.43761e-05
YBR066C	-1.16054	4.95261	9.65959e-05	0.00180347
YNL058C	-1.16008	5.4716	2.42475e-06	8.10059e-05
YMR136W	-1.1556	7.32419	2.21011e-06	7.53216e-05
YJL196C	-1.15473	7.09092	1.21362e-05	0.000326071
YBR296C	-1.15259	5.32723	0.000311264	0.00474654
YLR356W	-1.14784	7.53696	0.000136515	0.00240703
YGR131W	-1.14413	3.95434	0.000208492	0.0033825
YJL037W	-1.12627	5.45121	2.92614e-07	1.37107e-05
YIL160C	-1.1208	8.33531	2.57155e-09	2.00898e-07
YGR221C	-1.11176	4.52378	2.63307e-08	1.59176e-06
YBL042C	-1.11011	5.812	4.0132e-05	0.000897754
YKL086W	-1.10583	2.79901	2.95678e-05	0.000701614
YJR151C	-1.10495	5.95472	4.44552e-05	0.000968855
YNL332W	-1.09956	5.54357	5.01394e-07	2.13956e-05
YBR005W	-1.09786	5.31691	4.23136e-05	0.000926158
YLR438W	-1.09705	7.15553	1.99669e-05	0.000497019
YBR056W-A	-1.09643	5.99971	0.000243851	0.00388175
YDL024C	-1.09513	4.70753	3.23041e-07	1.46464e-05
YBR265W	-1.08293	6.91082	1.14187e-15	2.46721e-13
YPR145C-A	-1.07363	3.92004	3.92791e-07	1.71948e-05
YIL154C	-1.07196	4.41622	1.72359e-08	1.09405e-06
YBL106C	-1.06769	5.29261	4.10301e-08	2.39484e-06
YIL140W	-1.06562	5.57606	3.45899e-05	0.000798399
YGL038C	-1.06495	6.82013	2.46269e-13	3.57301e-11
YPL111W	-1.05522	5.16766	6.66608e-05	0.00133269
YNL185C	-1.05339	5.40969	1.81797e-11	2.19801e-09
YGR203W	-1.0501	5.81715	1.11698e-05	0.000303316
YOR374W	-1.04094	13.5088	6.66385e-05	0.00133269
YLR227C	-1.03881	5.95475	0.000260592	0.00409686
YHR084W	-1.03735	5.8378	6.92207e-09	4.6867e-07
YKL165C	-1.03094	6.19525	4.40574e-08	2.54231e-06
YMR266W	-1.02516	5.50942	4.10744e-11	4.63502e-09
YPL256C	-1.0216	6.14957	3.12697e-07	1.43052e-05
YMR252C	-1.01053	4.09364	3.10543e-05	0.000730063
YER070W	-1.00493	6.68639	8.45266e-08	4.56624e-06
YBR157C	-1.00464	7.14935	7.8619e-05	0.00153549
YPL252C	-1.00092	5.59599	0.00014344	0.00250306
YBR208C	1.00223	6.19364	9.60233e-05	0.00180347
YER121W	1.00655	6.54945	5.65943e-06	0.000167085
YNL274C	1.04466	5.29059	9.86581e-09	6.59192e-07
YEL059W	1.0691	2.6936	9.62794e-07	3.73211e-05
YOR010C	1.10277	6.27064	0.000120257	0.00219664
YER065C	1.11858	7.98013	5.09622e-05	0.0010883
YGL096W	1.1265	6.80886	3.8587e-15	7.53635e-13
YNL029C	1.14704	5.24209	4.22681e-14	7.15458e-12
YPL280W	1.14894	5.18014	1.85839e-09	1.54703e-07
YJR061W	1.18508	7.05602	2.69149e-18	7.593e-16
YAR029W	1.21231	1.49911	0.000188474	0.00313793
YBR182C	1.22382	5.74637	1.72456e-12	2.24546e-10
YOL157C	1.22717	4.85122	5.52839e-08	3.05143e-06
YOR391C	1.23737	7.00453	3.85569e-13	5.43867e-11
YBR302C	1.35685	3.93074	1.86923e-06	6.50135e-05
YMR323W	1.37432	6.42453	6.51288e-09	4.46924e-07
YKR039W	1.41665	8.33912	4.29802e-06	0.000135181
YER067W	1.46869	7.61447	2.0629e-23	8.058e-21
YGL045W	1.59076	6.49963	1.01597e-24	5.15909e-22
YOR375C	1.62174	10.8659	1.93088e-10	2.00103e-08
YGR121C	1.62582	7.38142	1.64139e-07	8.41919e-06
YBL029W	1.67565	4.80679	2.0877e-09	1.68275e-07
YAL062W	1.70949	5.22618	3.61503e-05	0.000819601
YOR388C	1.8137	9.73582	1.42913e-08	9.30399e-07
YLR377C	1.86235	7.68695	2.24199e-10	2.23231e-08
YIR032C	1.97875	5.87651	5.70044e-16	1.31577e-13
YDR536W	2.02463	5.98995	1.05203e-06	3.9597e-05
YOR389W	2.08968	6.98882	2.66625e-32	2.25653e-29
YPR035W	2.11936	9.85936	6.02492e-26	3.82432e-23
YPL278C	2.12012	3.60601	4.46882e-27	3.24181e-24
YLL052C	2.12792	7.28459	1.20494e-10	1.27473e-08
YLL053C	2.15542	7.6887	3.84682e-10	3.68569e-08
YKR097W	2.21269	7.58058	2.45218e-13	3.57301e-11
YPR138C	2.36624	5.23189	1.07204e-09	9.3859e-08
YNL142W	2.78185	9.24879	4.4568e-08	2.54288e-06
YOL155C	3.86248	10.3015	1.15477e-13	1.77694e-11

## Sheet: DE_pH3c0.04_vs_pH3c50 (598)
genes	logFC	logCPM	PValue	FDR
YNL036W	-4.78293	10.1325	1.30933e-137	6.64877e-134
YFL053W	-4.63822	5.67475	1.05004e-08	2.28845e-07
YIL011W	-4.32304	5.37574	3.10901e-19	6.57815e-17
YOR383C	-4.13831	9.40862	1.09433e-20	3.08722e-18
YIL012W	-4.06495	2.31071	1.31086e-15	1.54804e-13
YOR010C	-3.86137	6.27064	1.84178e-36	3.11752e-33
YNL300W	-3.34694	6.84959	7.54176e-22	3.40163e-19
YBR067C	-3.26562	13.7561	1.42912e-18	2.6878e-16
YMR011W	-3.16806	10.4643	4.83282e-08	8.79608e-07
YJL158C	-3.1516	8.01702	2.81987e-31	2.86386e-28
YKL187C	-3.11127	9.08242	4.38833e-33	5.57098e-30
YHR214W-A	-3.03161	3.55459	1.19718e-05	9.63435e-05
YNR014W	-2.88893	2.91087	6.15471e-09	1.39525e-07
YOR247W	-2.8274	7.97897	9.06532e-15	8.6856e-13
YCL009C	-2.81151	8.41413	7.14058e-21	2.26624e-18
YNR002C	-2.69627	10.6682	4.21934e-17	5.79076e-15
YIR019C	-2.69608	6.26528	1.01812e-05	8.36568e-05
YMR136W	-2.67069	7.32419	1.3087e-25	9.49368e-23
YJL218W	-2.65613	2.89782	1.64947e-13	1.23176e-11
YLR438W	-2.61795	7.15553	1.94873e-22	9.89564e-20
YOL110W	-2.56444	7.16738	1.77058e-17	2.72454e-15
YAL012W	-2.5581	8.03968	1.23855e-10	4.33749e-09
YIL123W	-2.49388	7.87241	9.26621e-14	7.46886e-12
YGR161C	-2.47349	8.07269	3.0314e-17	4.52749e-15
YIL162W	-2.47244	11.2103	5.68739e-11	2.20462e-09
YKL096W	-2.45665	6.57238	3.83539e-14	3.30104e-12
YPL163C	-2.45395	7.26264	1.08313e-17	1.77423e-15
YLR042C	-2.43714	3.42293	2.68496e-11	1.15544e-09
YLR109W	-2.41593	9.89598	5.23246e-18	8.85681e-16
YOR374W	-2.40687	13.5088	8.66051e-19	1.69146e-16
YDL222C	-2.39186	7.09823	9.14516e-13	5.52847e-11
YOR084W	-2.3858	6.77687	4.0568e-24	2.28894e-21
YHR025W	-2.3537	6.50518	1.00439e-16	1.30777e-14
YBR214W	-2.35084	7.09123	3.33564e-21	1.12922e-18
YER018C	-2.34041	4.87528	2.83589e-19	6.26115e-17
YDL241W	-2.30319	1.99477	2.36319e-10	7.89492e-09
YKL043W	-2.29367	7.09453	7.32045e-40	1.85866e-36
YDR077W	-2.29257	13.1114	3.62382e-09	8.84701e-08
YGR203W	-2.28951	5.81715	1.05616e-20	3.08722e-18
YJL159W	-2.28062	8.30641	9.53927e-12	4.84404e-10
YLR110C	-2.24245	13.084	3.2613e-08	6.11122e-07
YMR122W-A	-2.23047	10.2449	5.7863e-15	5.9965e-13
YML122C	-2.22415	4.70093	1.73662e-12	1.00211e-10
YER004W	-2.20658	9.48594	4.04615e-14	3.42439e-12
YDR133C	-2.20239	11.231	1.10583e-11	5.34799e-10
YNL241C	-2.18947	9.29499	8.03851e-22	3.40163e-19
YJL118W	-2.1642	4.1066	2.31951e-14	2.14154e-12
YLR390W-A	-2.11992	9.38937	4.9068e-09	1.15355e-07
YBR162C	-2.11859	9.75888	4.16664e-11	1.67922e-09
YFR018C	-2.1182	4.25356	2.00059e-19	4.83762e-17
YEL017W	-2.11348	6.39644	1.27683e-19	3.24187e-17
YNL283C	-2.10716	7.00435	2.28265e-16	2.89782e-14
YLR121C	-2.10261	6.40467	1.44221e-09	3.9374e-08
YGR192C	-2.09477	14.3002	2.31297e-09	6.11731e-08
YMR276W	-2.08905	5.64194	1.95802e-13	1.44099e-11
YAL054C	-2.05033	10.2701	7.58453e-08	1.26692e-06
YLR356W	-2.05027	7.53696	2.94772e-11	1.25786e-09
YOL052C-A	-2.04975	12.1127	2.98037e-06	2.96751e-05
YBL030C	-2.0471	10.4829	1.0675e-10	3.79074e-09
YJR116W	-2.04316	5.76073	3.64172e-11	1.51579e-09
YCL040W	-2.03987	10.8512	1.06763e-11	5.21292e-10
YFR017C	-2.03677	4.17917	2.21982e-11	9.88792e-10
YOR382W	-2.03652	7.91572	1.02145e-07	1.61084e-06
YGR279C	-2.03484	9.02218	8.16951e-13	5.12157e-11
YNL055C	-2.01495	11.334	1.60786e-10	5.55423e-09
YDL123W	-2.00866	6.50215	7.86286e-14	6.54551e-12
YJL121C	-1.99483	7.91842	1.21052e-13	9.45693e-12
YIL013C	-1.9917	6.66551	8.91583e-13	5.52129e-11
YLL023C	-1.9884	7.6946	6.04919e-13	3.93818e-11
YHR174W	-1.96404	11.4423	8.22782e-10	2.38748e-08
YNR016C	-1.96081	10.8418	2.26129e-11	9.98505e-10
YKR046C	-1.9307	10.8094	5.45774e-09	1.25975e-07
YDR156W	-1.92232	4.6781	3.13801e-13	2.18285e-11
YGR014W	-1.91682	8.222	3.28756e-25	2.08678e-22
YKL086W	-1.91424	2.79901	4.18297e-13	2.83215e-11
YCL044C	-1.89932	5.76864	6.22732e-13	3.95279e-11
YLR378C	-1.89169	8.42497	3.03144e-10	9.80487e-09
YLR340W	-1.88897	10.2155	8.99234e-11	3.31209e-09
YPR183W	-1.88596	8.17614	2.69342e-08	5.26045e-07
YIL101C	-1.88325	7.24451	1.54615e-18	2.80405e-16
YPR154W	-1.8769	6.95915	4.24332e-11	1.69666e-09
YBR068C	-1.86748	9.62822	5.30595e-20	1.41808e-17
YGR060W	-1.84988	10.4521	3.54828e-06	3.43858e-05
YKL044W	-1.84686	2.7315	3.73467e-09	9.07399e-08
YMR305C	-1.84309	8.72377	2.57476e-07	3.53369e-06
YIR020C	-1.84232	3.05947	9.73452e-11	3.53085e-09
YDR476C	-1.84051	7.1267	5.37449e-11	2.13216e-09
YKR013W	-1.8401	8.42769	3.58326e-13	2.45889e-11
YPL058C	-1.8343	10.5137	2.88074e-08	5.56213e-07
YLR194C	-1.82997	7.78351	6.2536e-11	2.38765e-09
YOL084W	-1.82552	7.9911	2.87494e-07	3.90346e-06
YBR117C	-1.82244	7.79153	1.20409e-08	2.57991e-07
YPL111W	-1.82106	5.16766	1.31762e-11	6.1384e-10
YMR303C	-1.80523	11.8793	4.32509e-07	5.58849e-06
YKL163W	-1.8051	10.5152	3.2267e-06	3.16928e-05
YDL046W	-1.79296	9.73538	1.92016e-08	3.86927e-07
YKL096W-A	-1.78595	12.7736	6.62644e-08	1.12916e-06
YDR044W	-1.77851	6.15464	1.82773e-11	8.21345e-10
YPL264C	-1.77352	3.91532	1.15014e-11	5.50984e-10
YFL031W	-1.76642	7.11376	3.56065e-12	1.86402e-10
YML058W	-1.76435	8.07181	2.08295e-06	2.19444e-05
YLL028W	-1.75501	6.82871	2.56638e-15	2.96184e-13
YNL322C	-1.7546	6.90482	1.1096e-21	4.33427e-19
YEL033W	-1.74716	5.61227	6.12144e-09	1.39393e-07
YBR241C	-1.74333	7.72174	9.03134e-13	5.52544e-11
YPL246C	-1.74064	6.71181	1.34274e-07	2.04758e-06
YML101C	-1.74013	5.17579	1.19835e-12	7.07301e-11
YNL321W	-1.73986	7.35815	1.19955e-11	5.69281e-10
YIL140W	-1.73795	5.57606	2.60004e-11	1.12846e-09
YLL055W	-1.72069	6.69451	1.88675e-27	1.59682e-24
YBR177C	-1.71805	7.99972	9.6588e-12	4.85618e-10
YGL007C-A	-1.71735	3.04151	1.47015e-05	0.000114567
YKL162C-A	-1.71647	3.9732	5.13994e-08	9.19036e-07
YDL039C	-1.71441	5.27604	0.00126342	0.00437628
YHR007C-A	-1.71427	2.903	1.18725e-06	1.34874e-05
YGR282C	-1.71136	11.3018	6.76511e-07	8.23819e-06
YIL160C	-1.70335	8.33531	4.43451e-19	9.00737e-17
YIR028W	-1.69647	4.37475	4.58816e-06	4.29865e-05
YGR138C	-1.69505	5.11096	1.26871e-06	1.42849e-05
YIL153W	-1.69474	4.48569	5.47139e-11	2.13721e-09
YOR355W	-1.69161	8.4607	1.49684e-08	3.07732e-07
YBL082C	-1.68913	5.2971	2.16981e-08	4.28727e-07
YDR384C	-1.68757	10.9741	1.49726e-07	2.24279e-06
YMR006C	-1.68626	8.66306	8.3306e-12	4.27301e-10
YNL305C	-1.68209	8.23947	2.52201e-09	6.50091e-08
YDR155C	-1.67793	9.84912	1.31294e-06	1.47177e-05
YHR061C	-1.67425	4.99371	1.42566e-08	2.99152e-07
YJL130C	-1.67026	8.98515	4.13615e-09	9.86073e-08
YLR437C	-1.6568	5.86858	3.47735e-14	3.04448e-12
YLR056W	-1.65305	9.65018	0.000792294	0.00300693
YLR342W-A	-1.64831	4.3522	3.26971e-07	4.35789e-06
YFL039C	-1.64435	11.3746	4.1248e-07	5.39838e-06
YDR525W-A	-1.64432	2.98359	1.01929e-06	1.18172e-05
YJR151C	-1.64276	5.95472	1.96289e-09	5.27384e-08
YPL135W	-1.63909	6.90671	2.02902e-07	2.92709e-06
YGR189C	-1.63862	8.95945	7.13219e-11	2.68276e-09
YML052W	-1.63063	7.47478	2.51936e-09	6.50091e-08
YMR215W	-1.63054	6.19505	7.05845e-09	1.58596e-07
YBR243C	-1.62368	6.57618	3.02143e-10	9.80487e-09
YCR034W	-1.6208	7.83614	8.23849e-07	9.68405e-06
YDR233C	-1.61886	9.90656	1.58316e-07	2.35066e-06
YPR181C	-1.61787	8.54929	3.83986e-08	7.09048e-07
YJL210W	-1.61386	7.90784	9.44251e-14	7.49204e-12
YJL079C	-1.60996	9.0768	4.48809e-10	1.36456e-08
YPR149W	-1.60729	11.8577	1.07338e-05	8.73499e-05
YJR073C	-1.6072	6.89807	2.04095e-08	4.06428e-07
YIL087C	-1.60473	7.89851	2.83255e-08	5.48996e-07
YMR202W	-1.60226	8.78267	4.11301e-07	5.39686e-06
YIR016W	-1.5956	8.34249	1.55634e-11	7.18463e-10
YNL194C	-1.59283	7.39786	1.04906e-07	1.63911e-06
YCL043C	-1.59235	9.50275	2.10498e-10	7.07886e-09
YDR441C	-1.58974	7.86068	2.6338e-05	0.000186274
YCR073W-A	-1.58685	6.13814	1.2118e-12	7.07301e-11
YEL042W	-1.57808	7.29933	1.70943e-11	7.75045e-10
YML075C	-1.57674	9.18406	2.89775e-08	5.57377e-07
YJL078C	-1.57589	6.69303	5.00021e-06	4.65891e-05
YGL198W	-1.57193	5.81261	1.40108e-07	2.13014e-06
YJR109C	-1.56843	8.01706	2.74481e-13	1.96312e-11
YPL098C	-1.56589	7.73138	8.47403e-11	3.16405e-09
YCR084C	-1.5649	7.59871	3.35897e-16	4.1602e-14
YOL030W	-1.56309	8.57012	2.25676e-07	3.17447e-06
YDR012W	-1.56173	10.0964	1.55351e-05	0.000119165
YOR302W	-1.56148	4.25092	1.03293e-08	2.27066e-07
YNL104C	-1.54133	10.7247	1.09146e-08	2.36855e-07
YBR222C	-1.54045	7.70819	5.8835e-10	1.74508e-08
YLR337C	-1.53434	5.50629	3.37309e-15	3.7236e-13
YCL008C	-1.53178	4.69089	5.67768e-09	1.30458e-07
YHR041C	-1.53002	5.143	3.56468e-08	6.64269e-07
YDR508C	-1.52968	6.54661	0.000223365	0.00111748
YKR053C	-1.51943	4.01023	3.32287e-05	0.000226795
YJL097W	-1.51865	7.6529	6.43738e-06	5.75511e-05
YHR042W	-1.51391	7.53938	2.15434e-07	3.05579e-06
YOL073C	-1.51302	6.2334	9.00095e-11	3.31209e-09
YKL164C	-1.50874	8.99217	4.26012e-10	1.31108e-08
YLR342W	-1.50797	9.38952	4.19327e-07	5.45986e-06
YMR307W	-1.5063	10.4	6.89186e-08	1.16335e-06
YLR317W	-1.50539	5.18953	2.98078e-08	5.64791e-07
YIL023C	-1.5031	7.13848	2.96608e-09	7.34719e-08
YHR142W	-1.49473	7.14563	2.07822e-12	1.15969e-10
YCR012W	-1.49453	13.0169	1.24775e-05	9.94703e-05
YOL106W	-1.49087	1.92639	0.000137589	0.00075046
YPL250C	-1.4874	7.3555	1.57648e-06	1.73276e-05
YBR078W	-1.48616	10.4064	6.89369e-08	1.16335e-06
YMR205C	-1.47765	9.86855	4.39387e-07	5.63436e-06
YMR181C	-1.47247	8.40189	1.62703e-06	1.77297e-05
YMR222C	-1.47179	3.92209	1.5916e-09	4.29902e-08
YLR315W	-1.47175	4.71985	6.72198e-07	8.22511e-06
YER188C-A	-1.47151	2.26775	2.56137e-05	0.000182143
YNR030W	-1.47113	7.57179	2.37359e-19	5.47868e-17
YPL231W	-1.46107	10.379	1.28163e-08	2.72306e-07
YJR077C	-1.45788	9.88858	1.01532e-05	8.35623e-05
YOR303W	-1.45751	9.9048	9.51783e-08	1.51986e-06
YBR005W	-1.45694	5.31691	7.24613e-08	1.21438e-06
YER152C	-1.44372	4.09425	3.25937e-14	2.95555e-12
YER185W	-1.44264	3.53384	1.90412e-06	2.02283e-05
YNL045W	-1.44199	7.16871	2.26952e-12	1.2392e-10
YMR203W	-1.44138	8.58152	4.73197e-09	1.11763e-07
YIL042C	-1.43962	6.33678	6.14642e-13	3.95083e-11
YLR120C	-1.43905	7.96478	3.21391e-07	4.2948e-06
YIR039C	-1.43372	5.14137	4.89266e-08	8.86278e-07
YFR044C	-1.43274	8.4992	7.96617e-07	9.45145e-06
YGL055W	-1.43144	12.5925	0.000167953	0.00088015
YNL066W	-1.42817	7.68435	4.91508e-05	0.000312404
YML085C	-1.42372	8.63754	4.5145e-10	1.36456e-08
YEL034W	-1.42221	11.8632	1.36605e-05	0.000107715
YPL154C	-1.41885	10.2155	4.98156e-07	6.33994e-06
YPL256C	-1.41365	6.14957	2.13991e-12	1.18113e-10
YOR032W-A	-1.41036	1.45098	3.43472e-05	0.000232864
YEL008W	-1.40993	2.60164	0.000108615	0.000617633
YHR026W	-1.40974	7.95629	4.82338e-07	6.15405e-06
YMR042W	-1.40872	4.49134	5.78812e-06	5.27685e-05
YNL251C	-1.40764	7.51425	6.63152e-06	5.88721e-05
YPL056C	-1.39635	3.7929	1.3801e-10	4.80012e-09
YMR297W	-1.39555	8.99157	3.06509e-07	4.12852e-06
YER023W	-1.39371	5.89662	3.34338e-14	2.97855e-12
YPL067C	-1.39319	4.66948	5.59211e-08	9.85997e-07
YER095W	-1.3911	5.64192	1.15731e-06	1.32063e-05
YLR439W	-1.38944	5.98576	2.76247e-10	9.10899e-09
YPR028W	-1.38927	8.93399	6.00195e-06	5.44249e-05
YMR191W	-1.38678	9.74669	1.76205e-05	0.000132628
YPR184W	-1.3863	7.89851	9.64302e-10	2.78223e-08
YDR100W	-1.38351	7.46242	3.31993e-06	3.25456e-05
YPR052C	-1.3799	5.09373	8.33221e-09	1.86392e-07
YHR137W	-1.37927	8.44866	1.18055e-06	1.34413e-05
YDR178W	-1.3759	9.82989	3.03176e-05	0.000210031
YKR042W	-1.37532	9.68188	6.35723e-08	1.09229e-06
YNR044W	-1.37358	6.91488	1.37143e-09	3.7644e-08
YBL002W	-1.37152	9.07551	2.24059e-09	5.95691e-08
YER120W	-1.37105	7.83979	2.5496e-07	3.50864e-06
YJL083W	-1.36957	4.29604	2.93152e-12	1.56698e-10
YOL039W	-1.36886	10.0173	0.000614213	0.00247145
YKL004W	-1.36882	7.37751	3.79948e-06	3.62664e-05
YBR118W	-1.36878	12.2502	1.4158e-08	2.98316e-07
YIR038C	-1.36656	8.78952	2.94078e-08	5.62595e-07
YIL154C	-1.36532	4.41622	1.13192e-12	6.7622e-11
YMR296C	-1.3642	5.45312	6.15073e-11	2.36617e-09
YGL026C	-1.36413	8.243	2.08886e-10	7.07149e-09
YKL148C	-1.36104	10.3626	4.18686e-07	5.45986e-06
YJL068C	-1.35937	7.7295	3.59096e-07	4.76107e-06
YNL280C	-1.35852	7.44199	4.90437e-08	8.86278e-07
YGL202W	-1.35654	6.94445	1.90426e-08	3.85251e-07
YDL130W	-1.35461	10.0629	2.19894e-05	0.000159746
YDR411C	-1.35092	7.21905	4.60446e-13	3.07651e-11
YDR524C-B	-1.34795	4.16406	0.000245003	0.00120322
YER083C	-1.34782	5.89369	1.2606e-08	2.68964e-07
YEL060C	-1.34308	9.54929	3.19256e-10	1.01585e-08
YLR286C	-1.3412	10.1063	4.1903e-05	0.000274559
YNL327W	-1.34062	7.7501	9.69914e-09	2.1414e-07
YML126C	-1.3365	9.49236	7.89278e-08	1.30979e-06
YDL022W	-1.33356	8.81009	9.26334e-09	2.05412e-07
YOR083W	-1.33219	3.6032	3.83766e-07	5.06172e-06
YCR030C	-1.33181	7.12131	1.03553e-10	3.70312e-09
YEL007W	-1.32602	7.25535	9.82652e-12	4.89207e-10
YOR161C	-1.32562	7.94993	0.000274488	0.00132622
YPL004C	-1.32521	10.677	1.27476e-09	3.56819e-08
YGL063W	-1.32043	3.97017	2.56769e-11	1.12403e-09
YKL081W	-1.31991	8.70741	5.27114e-08	9.35904e-07
YOR273C	-1.31837	8.18722	7.53916e-15	7.36228e-13
YLR303W	-1.31817	11.8545	2.06997e-07	2.9693e-06
YJL185C	-1.31745	4.94869	3.72219e-08	6.89827e-07
YDL224C	-1.31719	7.24063	3.90952e-11	1.60101e-09
YOL107W	-1.31402	5.35777	1.52969e-05	0.000117872
YNL195C	-1.31202	8.14401	6.86878e-05	0.000414248
YGL225W	-1.30759	6.86726	3.12773e-05	0.000215796
YKL182W	-1.30728	11.3721	7.24104e-06	6.33965e-05
YMR292W	-1.30585	6.24916	1.00669e-05	8.29866e-05
YGL012W	-1.30402	8.20274	0.000149574	0.000799367
YLL012W	-1.30316	6.86782	3.44978e-12	1.82479e-10
YBR286W	-1.30242	9.74266	2.76949e-08	5.38831e-07
YDR276C	-1.30128	10.9228	4.24771e-05	0.000277962
YMR221C	-1.29974	6.78214	1.72698e-05	0.000130535
YJL133C-A	-1.29931	10.0459	0.000141365	0.000764484
YPL252C	-1.29833	5.59599	9.50955e-07	1.10756e-05
YLR380W	-1.29483	5.78872	1.44413e-08	3.00545e-07
YBR086C	-1.29233	8.30075	1.22006e-09	3.44192e-08
YOL129W	-1.29033	8.0834	6.05468e-07	7.49894e-06
YJR065C	-1.28942	7.59888	5.91087e-10	1.74508e-08
YOL147C	-1.28935	8.82797	6.04366e-06	5.4608e-05
YJL088W	-1.28813	8.38532	2.5593e-09	6.56369e-08
YBR187W	-1.2854	7.24159	2.74949e-09	6.91183e-08
YLR256W	-1.28465	6.57632	4.0063e-11	1.62752e-09
YHR175W	-1.28363	7.13678	3.03375e-07	4.09717e-06
YBR234C	-1.28217	7.54642	1.71949e-08	3.50665e-07
YPL015C	-1.28015	6.31554	1.94163e-08	3.89708e-07
YGR287C	-1.27753	6.16236	5.71446e-08	1.00408e-06
YFR051C	-1.27706	6.92759	2.07813e-18	3.63888e-16
YGL126W	-1.27608	5.49439	7.04315e-15	7.01277e-13
YBR283C	-1.27421	8.39259	5.46163e-07	6.86489e-06
YGR254W	-1.27394	12.0744	7.00341e-06	6.16349e-05
YDR232W	-1.27293	8.36647	1.04823e-07	1.63911e-06
YGL234W	-1.27288	8.54995	1.07245e-07	1.67053e-06
YJR105W	-1.27266	8.7741	2.25721e-06	2.3488e-05
YIL033C	-1.27266	8.97798	4.82109e-10	1.44861e-08
YLR354C	-1.27136	10.38	1.10464e-08	2.38696e-07
YOL101C	-1.27083	7.30051	0.000302823	0.00142903
YER052C	-1.26847	8.46545	1.56027e-07	2.32347e-06
YOL058W	-1.26794	9.67337	1.47326e-05	0.000114567
YMR272C	-1.26406	7.6613	2.45837e-08	4.81992e-07
YEL038W	-1.2582	3.59183	3.93548e-09	9.49089e-08
YBR036C	-1.24837	8.57008	5.13335e-07	6.46828e-06
YER178W	-1.24731	9.58854	3.2614e-08	6.11122e-07
YPL028W	-1.24589	9.53203	4.84967e-06	4.52695e-05
YML027W	-1.24556	5.46137	6.84787e-11	2.59504e-09
YOR301W	-1.23958	4.05548	9.26782e-08	1.4893e-06
YER039C	-1.23755	5.25685	0.000184084	0.000948053
YLR300W	-1.23606	9.9765	1.29628e-08	2.74272e-07
YLR450W	-1.23098	7.52024	1.25749e-06	1.41901e-05
YDL140C	-1.22984	8.02792	2.72693e-07	3.72241e-06
YAL023C	-1.22602	7.60157	1.23035e-11	5.78491e-10
YOR142W	-1.22496	9.76123	7.01207e-07	8.49816e-06
YBR031W	-1.22416	9.44962	0.00028772	0.00136744
YER003C	-1.22216	7.73378	3.02811e-10	9.80487e-09
YDL244W	-1.22181	4.5344	1.59623e-06	1.75068e-05
YNL263C	-1.22102	6.59503	2.65745e-05	0.000187424
YOL105C	-1.21915	6.37883	1.57425e-09	4.2749e-08
YDL195W	-1.21844	8.03669	2.18633e-06	2.29384e-05
YKL192C	-1.21749	8.92773	1.5157e-05	0.00011715
YOR347C	-1.21506	5.41977	2.45475e-09	6.39241e-08
YCR069W	-1.21468	7.95623	2.02737e-07	2.92709e-06
YLR112W	-1.2082	2.22645	5.4748e-05	0.000341117
YOR161C-C	-1.20668	1.00624	0.000447648	0.00192749
YGL125W	-1.20597	7.04164	3.5712e-08	6.64269e-07
YBR048W	-1.20578	9.08023	1.2793e-06	1.43724e-05
YBR029C	-1.20577	7.48818	2.70827e-09	6.84209e-08
YER089C	-1.20445	5.17344	1.06311e-11	5.21292e-10
YHL036W	-1.20423	6.17013	2.94615e-06	2.94499e-05
YER019W	-1.2021	5.49481	1.48303e-07	2.22806e-06
YMR266W	-1.20206	5.50942	1.43818e-14	1.35242e-12
YPL247C	-1.20177	5.96672	1.60574e-11	7.34588e-10
YNL125C	-1.19981	8.4458	2.05641e-08	4.07908e-07
YDL199C	-1.19972	6.96656	6.3895e-07	7.85614e-06
YJL062W	-1.19952	6.12747	5.23387e-08	9.32548e-07
YKL217W	-1.1995	13.0611	0.000183454	0.000945765
YDR354W	-1.19764	6.97564	9.99376e-08	1.58432e-06
YBR298C	-1.19755	10.3658	0.000115523	0.000653256
YBR213W	-1.19754	3.18603	1.64249e-08	3.36312e-07
YNR067C	-1.19376	6.28467	4.18348e-05	0.000274467
YDR247W	-1.19106	7.0083	3.19127e-09	7.86663e-08
YCR088W	-1.19086	5.98868	8.39607e-17	1.12198e-14
YER070W	-1.19053	6.68639	2.64706e-10	8.78546e-09
YJR019C	-1.19007	8.80536	3.18981e-06	3.14521e-05
YDL072C	-1.18885	8.65055	8.32871e-05	0.000491781
YBR132C	-1.18879	6.58311	2.36385e-07	3.30678e-06
YER119C	-1.18215	5.7302	1.27887e-09	3.56819e-08
YDL128W	-1.18065	8.8444	8.68473e-05	0.000508077
YNL044W	-1.17876	8.4164	2.15768e-05	0.000157424
YBR056W-A	-1.17516	5.99971	8.78939e-05	0.000513017
YML100W	-1.17503	7.934	2.30708e-05	0.000166175
YNL190W	-1.17247	8.55237	8.53582e-08	1.39373e-06
YLR153C	-1.17094	9.87415	2.81007e-07	3.82561e-06
YDR518W	-1.16963	5.14263	2.43883e-07	3.39298e-06
YPR114W	-1.16954	6.50265	1.23018e-07	1.89299e-06
YCR059C	-1.16946	3.96236	1.35172e-09	3.75085e-08
YMR062C	-1.16513	7.03187	5.39111e-09	1.25005e-07
YKL100C	-1.16379	8.4991	5.77516e-07	7.18781e-06
YNL200C	-1.16338	8.14252	0.000347396	0.00157507
YHR007C	-1.16307	10.8864	0.000195203	0.000994222
YOL048C	-1.16205	6.7706	2.19139e-05	0.000159425
YOR121C	-1.16138	2.87632	0.000352379	0.00159624
YNR041C	-1.16117	6.51904	4.06999e-09	9.74877e-08
YGL008C	-1.16065	11.6114	0.00131156	0.00449424
YNR013C	-1.15947	6.50695	3.60116e-05	0.000241462
YGR197C	-1.15548	6.15644	2.22303e-08	4.37541e-07
YBR212W	-1.15436	8.12151	7.10067e-07	8.54436e-06
YIR006C	-1.15245	6.77914	8.05852e-14	6.60018e-12
YLR259C	-1.15142	9.93243	1.76837e-06	1.91059e-05
YEL008C-A	-1.1506	2.2318	4.65355e-05	0.000299502
YPL184C	-1.15011	7.20002	1.25749e-07	1.92917e-06
YHR205W	-1.14837	7.64396	9.43718e-07	1.10166e-05
YHR016C	-1.14659	6.80417	1.15027e-17	1.82534e-15
YPR159W	-1.14651	8.24261	1.47174e-05	0.000114567
YGR101W	-1.14623	6.33951	2.73864e-06	2.79046e-05
YEL070W	-1.14469	4.28591	7.06732e-07	8.54436e-06
YOR028C	-1.14413	3.32814	1.40996e-05	0.000111004
YJL163C	-1.14381	5.46098	2.7421e-06	2.79046e-05
YER039C-A	-1.14322	4.73869	0.000211268	0.00106536
YMR182C	-1.14271	4.18733	0.000567942	0.00231461
YIL109C	-1.13933	7.85133	3.16968e-10	1.01585e-08
YNL307C	-1.13855	8.30977	1.86261e-05	0.000139698
YGL077C	-1.13848	8.49709	8.70475e-06	7.34264e-05
YJL196C	-1.13393	7.09092	1.75438e-05	0.000132374
YHR175W-A	-1.13101	2.73452	2.53521e-05	0.000180558
YJL143W	-1.1301	7.78908	3.35739e-06	3.28494e-05
YLR178C	-1.12958	8.89792	7.67094e-06	6.68148e-05
YDR321W	-1.12797	6.11567	3.91139e-07	5.14561e-06
YIL108W	-1.1273	6.62132	3.36273e-15	3.7236e-13
YHR128W	-1.12475	5.50132	0.000891984	0.00331831
YPL127C	-1.12469	7.83732	1.2558e-13	9.66202e-12
YLR414C	-1.12335	7.6346	1.7723e-06	1.91077e-05
YOL019W	-1.12324	4.66738	8.21249e-07	9.67588e-06
YLR180W	-1.12229	8.36408	0.0003272	0.00151185
YER086W	-1.11749	8.00201	5.16727e-06	4.79155e-05
YOL092W	-1.1172	7.39709	0.0011666	0.00409964
YEL031W	-1.11668	8.30329	2.65288e-06	2.72148e-05
YOR099W	-1.11653	8.48409	7.23598e-06	6.33965e-05
YDL141W	-1.11605	6.09633	5.44796e-11	2.13721e-09
YNR017W	-1.11143	7.441	4.30385e-09	1.02126e-07
YMR008C	-1.10792	8.27502	3.1741e-05	0.000218402
YPR106W	-1.1071	5.70942	5.53659e-07	6.94193e-06
YFL058W	-1.10525	5.14357	0.000197395	0.00100338
YHR086W	-1.10508	5.08402	5.77107e-08	1.01053e-06
YGR172C	-1.10386	5.82539	1.7299e-07	2.53154e-06
YLL024C	-1.10159	10.3543	9.24364e-08	1.4893e-06
YDR517W	-1.10106	7.4051	2.53935e-12	1.37179e-10
YPL087W	-1.10063	7.70263	5.67324e-07	7.07831e-06
YJL153C	-1.09768	8.57147	1.2188e-05	9.77732e-05
YAL005C	-1.0968	12.0615	8.00762e-07	9.47849e-06
YML008C	-1.09588	9.32396	5.13524e-09	1.20169e-07
YIR036C	-1.09585	7.38101	1.11055e-08	2.38957e-07
YBR099C	-1.09165	5.11214	3.91402e-05	0.000258457
YNL169C	-1.09	6.54735	7.78541e-12	4.03411e-10
YJR017C	-1.08967	6.65026	3.14752e-11	1.33193e-09
YBR287W	-1.0894	7.49474	0.000415536	0.00181591
YNL240C	-1.08837	5.97491	2.06812e-09	5.52732e-08
YPL024W	-1.08744	6.89398	3.29617e-17	4.78227e-15
YAL022C	-1.08705	6.3634	4.77659e-07	6.10971e-06
YDL227C	-1.08648	4.98829	0.000503698	0.00211212
YIL106W	-1.08638	5.9777	1.08603e-09	3.08092e-08
YFL021W	-1.08558	6.14051	5.62037e-07	7.02962e-06
YJR143C	-1.08556	7.4374	1.72744e-05	0.000130535
YAL042W	-1.08517	7.56982	1.83975e-12	1.04969e-10
YLR141W	-1.08032	4.99086	2.94145e-09	7.32189e-08
YGR023W	-1.07774	6.53585	0.000919208	0.00339321
YPL179W	-1.07651	9.13981	0.000104659	0.00059849
YBR076C-A	-1.07498	6.68419	0.00013286	0.000728578
YDL198C	-1.07308	7.71854	5.86568e-08	1.02007e-06
YGL193C	-1.07305	2.87677	0.000381922	0.00170272
YGL104C	-1.07069	5.5561	4.3368e-10	1.32664e-08
YNL219C	-1.07026	7.88092	0.000147172	0.000789166
YOR185C	-1.07015	7.10171	1.11941e-07	1.73304e-06
YJR121W	-1.06933	11.4501	2.0873e-05	0.000153817
YAL043C	-1.06826	6.13274	2.82228e-09	7.05988e-08
YFR034W-A	-1.06738	6.24485	9.87637e-10	2.83346e-08
YDR502C	-1.06697	9.63895	1.63515e-06	1.77801e-05
YDR456W	-1.06662	7.74885	3.50788e-06	3.40593e-05
YLR083C	-1.06644	6.27362	6.93733e-05	0.000417885
YLR375W	-1.06582	7.20006	1.96783e-05	0.000146951
YBL099W	-1.06374	10.8781	1.54777e-05	0.000118904
YMR015C	-1.06298	9.7181	0.000272027	0.00131934
YMR055C	-1.06038	5.17274	5.34739e-05	0.000333588
YJR001W	-1.05741	7.43058	1.04749e-08	2.28845e-07
YNL320W	-1.05607	6.15455	5.08149e-05	0.000320544
YDL081C	-1.05558	10.0788	3.28456e-05	0.000225088
YEL027W	-1.0548	9.07632	0.00117108	0.00410474
YJL059W	-1.05399	6.02614	5.60803e-05	0.000348563
YMR148W	-1.05338	5.83171	4.7242e-05	0.000302952
YLR027C	-1.05212	8.26079	1.07343e-06	1.23801e-05
YJL171C	-1.05177	6.67429	2.27166e-05	0.000164089
YAL039C	-1.04994	3.12259	0.000232139	0.0011523
YIL006W	-1.04848	5.46121	1.86861e-07	2.71109e-06
YLR058C	-1.04792	8.08835	3.21601e-06	3.1649e-05
YNL080C	-1.04655	6.79315	7.97952e-06	6.87182e-05
YBL106C	-1.04647	5.29261	8.87949e-08	1.44519e-06
YLR089C	-1.04465	8.08112	3.40011e-07	4.51983e-06
YIL117C	-1.04275	7.36205	5.99203e-08	1.03848e-06
YMR103C	-1.04148	4.69275	1.77628e-06	1.911e-05
YGR082W	-1.03982	7.26534	2.12798e-07	3.03536e-06
YML028W	-1.03932	10.8001	0.000210873	0.00106442
YNL202W	-1.03899	9.08341	1.00151e-07	1.58432e-06
YER026C	-1.03818	8.53903	5.98376e-06	5.43569e-05
YML072C	-1.03663	7.24835	1.69499e-10	5.77663e-09
YNL130C	-1.03542	8.06102	0.000178381	0.000926197
YCR065W	-1.03514	4.64393	2.58948e-06	2.66187e-05
YNR019W	-1.03193	7.28247	4.37008e-08	8.04031e-07
YIL090W	-1.02989	7.18568	8.56713e-05	0.000502935
YJR103W	-1.02974	7.40638	1.14218e-10	4.02779e-09
YGR038W	-1.02922	6.93606	6.58497e-06	5.8664e-05
YLR304C	-1.02611	10.8701	1.63479e-05	0.000124647
YJL060W	-1.02484	7.58984	1.0439e-07	1.63911e-06
YKL051W	-1.0243	6.49733	2.8054e-06	2.84348e-05
YMR079W	-1.02268	7.06213	1.83333e-07	2.67518e-06
YNL185C	-1.02212	5.40969	9.99007e-11	3.59784e-09
YOL120C	-1.02078	10.3826	6.53913e-05	0.000398569
YHR211W	-1.02028	5.81422	1.30626e-05	0.000103643
YPL218W	-1.01339	9.01324	0.000105931	0.000605008
YPL096C-A	-1.01223	5.7806	0.000638313	0.00254891
YLR116W	-1.01146	4.99458	3.67027e-07	4.85355e-06
YPL048W	-1.01065	8.55477	2.38972e-09	6.25514e-08
YFL037W	-1.01025	8.68413	5.1299e-07	6.46828e-06
YDR047W	-1.0096	5.67915	8.51922e-08	1.39373e-06
YHR199C	-1.00752	6.75223	1.74306e-08	3.54051e-07
YMR238W	-1.00752	7.6228	3.18819e-07	4.27167e-06
YHR123W	-1.00637	6.09723	8.17208e-05	0.000483658
YAL021C	-1.0033	7.23169	1.4644e-07	2.21316e-06
YJR117W	-1.00208	8.45108	0.000404414	0.0017811
YBR140C	-1.00188	7.30156	6.47815e-05	0.000395785
YOR308C	1.00214	4.37286	0.000831851	0.0031453
YDR312W	1.00269	5.46143	0.00105061	0.00376109
YDR079C-A	1.00323	5.13402	4.3713e-07	5.61961e-06
YGR251W	1.0103	4.89063	0.00040669	0.00178803
YNL315C	1.01104	6.9784	6.36705e-08	1.09229e-06
YOR344C	1.01226	7.63095	4.63467e-06	4.33423e-05
YBR184W	1.01319	4.05922	4.6672e-05	0.0003
YLR323C	1.01401	4.50915	1.50261e-05	0.000116315
YFR046C	1.0157	5.17311	0.000100516	0.000578054
YDR363W-A	1.01662	7.91749	7.05469e-05	0.000422949
YDR392W	1.01888	5.89638	3.43407e-05	0.000232864
YMR233W	1.02067	5.16503	5.89162e-05	0.000363962
YGR042W	1.02258	5.5722	1.35781e-05	0.000107231
YOR064C	1.02325	6.39611	2.4064e-06	2.49382e-05
YIR005W	1.02354	4.59024	1.43691e-05	0.000112602
YOL031C	1.02405	5.96456	1.34524e-13	1.01957e-11
YLR262C	1.02525	4.34144	0.000767127	0.00293113
YNL082W	1.02623	5.22856	7.98974e-05	0.000474525
YLR276C	1.02764	5.63021	4.30533e-05	0.00028137
YGR145W	1.0291	5.61282	0.000126186	0.00070006
YJL112W	1.0294	6.29792	1.65075e-05	0.000125299
YER121W	1.03003	6.54945	3.67776e-06	3.52371e-05
YDR083W	1.03148	5.10241	0.000754609	0.00289605
YMR075W	1.03322	5.48678	6.29481e-05	0.000385121
YDR393W	1.03367	5.33629	0.000126461	0.000700292
YJL035C	1.03821	4.24808	1.16541e-07	1.79877e-06
YMR112C	1.04155	5.32785	1.89548e-06	2.02054e-05
YKR022C	1.04249	5.61592	0.000386573	0.00171893
YMR138W	1.04455	3.46327	2.86082e-06	2.89053e-05
YMR158W	1.04507	4.61194	4.64781e-05	0.000299502
YKL099C	1.04596	5.03661	3.95956e-05	0.000261125
YCR095C	1.04669	4.67801	1.28977e-07	1.97272e-06
YER022W	1.0481	4.66401	0.000285284	0.00136026
YPL077C	1.05025	4.024	7.08491e-07	8.54436e-06
YDR357C	1.05256	7.49963	7.02321e-08	1.18092e-06
YIL045W	1.05264	6.33769	6.20962e-06	5.59086e-05
YOR006C	1.05412	3.66126	0.000763691	0.00292598
YLR135W	1.05729	4.98127	0.000498765	0.0020949
YOL144W	1.06159	3.98578	0.000973323	0.00353796
YLL003W	1.06861	4.89242	0.000500815	0.00210177
YNR022C	1.07039	6.35626	0.000227587	0.00113414
YEL072W	1.07323	4.51372	6.89579e-08	1.16335e-06
YKR063C	1.07397	4.61155	7.83894e-06	6.79286e-05
YDL005C	1.07797	6.14144	0.000144013	0.000773862
YHR066W	1.07835	5.12805	0.00134249	0.00457222
YHR156C	1.07933	4.65911	0.00056061	0.00228841
YCL031C	1.0806	6.23537	0.000204794	0.00103787
YFL013C	1.08411	5.18628	0.000896972	0.00333442
YPR124W	1.08457	8.05705	1.5872e-05	0.000121383
YOL159C-A	1.08556	4.29514	1.4762e-08	3.04722e-07
YDR014W	1.09002	4.37082	2.35015e-07	3.2967e-06
YJR135C	1.09097	4.61795	4.99507e-07	6.34125e-06
YLR271W	1.09363	3.54326	0.000382517	0.00170388
YMR239C	1.09474	4.35155	0.000378006	0.00168823
YDL043C	1.09684	4.64055	6.25986e-07	7.7342e-06
YBR155W	1.09727	4.945	0.000574658	0.00234011
YDR181C	1.10391	4.3612	0.000130844	0.000719856
YDR060W	1.11033	6.05655	0.000150826	0.000804513
YLR165C	1.11898	3.07713	6.67768e-05	0.000404896
YMR193W	1.12741	6.36008	0.00103335	0.00371769
YLR423C	1.13533	5.01606	0.000439505	0.00189618
YPR200C	1.14021	3.69596	3.94364e-09	9.49089e-08
YPR035W	1.14249	9.85936	5.18249e-09	1.20719e-07
YKL063C	1.14347	6.12907	1.07515e-06	1.23801e-05
YLL009C	1.15188	4.05978	0.0010399	0.00373718
YJL131C	1.15705	4.22695	0.00121071	0.00421383
YGL171W	1.17058	5.36911	0.000213497	0.00107447
YMR240C	1.17584	4.84754	0.000274049	0.00132535
YDR496C	1.18095	5.85949	8.26563e-06	7.04242e-05
YIL091C	1.18822	4.74685	0.000176941	0.000919656
YGR129W	1.19042	3.8436	0.000539416	0.0022324
YIL037C	1.19167	5.62327	1.095e-07	1.70043e-06
YDR299W	1.19256	5.17339	0.000641667	0.00255377
YMR039C	1.19325	6.15533	0.001051	0.00376109
YMR137C	1.22177	4.46775	6.09127e-05	0.000374927
YBR208C	1.23417	6.19364	1.81247e-06	1.94171e-05
YMR052W	1.2374	2.67437	7.79316e-06	6.76636e-05
YHR049W	1.23773	6.03369	8.59774e-05	0.000503567
YKL075C	1.2568	4.9314	2.16485e-05	0.00015772
YOR077W	1.26048	3.86228	0.000837026	0.00315781
YER137C	1.26846	3.80349	2.88563e-06	2.90739e-05
YMR077C	1.27087	5.12277	8.53555e-05	0.000501661
YPL156C	1.27598	8.03554	7.73235e-07	9.26059e-06
YLR254C	1.28395	6.37596	9.26278e-06	7.75401e-05
YGR035C	1.30525	2.56098	0.000555896	0.00227528
YCL059C	1.31362	4.98053	7.31086e-05	0.000436759
YJR022W	1.31537	3.89977	0.000130234	0.000717361
YLR424W	1.31769	5.11955	3.20079e-10	1.01585e-08
YLR377C	1.32972	7.68695	4.29053e-06	4.05723e-05
YMR111C	1.3408	4.57698	0.000117119	0.000658689
YDR119W-A	1.36793	9.91175	6.25025e-15	6.34776e-13
YNL162W-A	1.37051	2.92311	5.97172e-06	5.43448e-05
YBR050C	1.38168	6.71791	5.49662e-10	1.64187e-08
YGR234W	1.39944	10.3973	2.07028e-12	1.15969e-10
YMR319C	1.41004	4.58375	2.35703e-09	6.20156e-08
YDL148C	1.43442	5.07994	0.000142419	0.00076855
YGR053C	1.43592	4.0955	1.1043e-05	8.9722e-05
YKL177W	1.44537	2.89066	1.05852e-05	8.64175e-05
YKL065W-A	1.45235	7.2029	2.96251e-13	2.08939e-11
YER065C	1.46425	7.98013	1.47857e-07	2.22794e-06
YNR068C	1.46718	3.4496	5.59767e-13	3.69155e-11
YHR184W	1.51761	4.83517	2.14633e-07	3.05295e-06
YHR216W	1.70053	6.21622	3.85801e-11	1.59276e-09
YOL164W-A	1.71233	1.12637	0.000357152	0.00161067
YFR055W	1.9366	3.89586	1.41986e-07	2.15226e-06
YLR053C	1.93895	4.83638	4.10403e-15	4.4341e-13
YBL029W	2.10281	4.80679	2.33094e-13	1.69093e-11
YDR536W	2.24783	5.98995	7.63796e-08	1.27166e-06
YOL165C	2.51935	2.80478	5.44226e-15	5.75746e-13
YKR097W	2.5836	7.58058	3.86016e-17	5.44497e-15
YGL262W	2.8314	3.98084	7.31983e-16	8.85003e-14
YGL263W	3.2842	4.14556	1.55767e-21	5.64989e-19

## Sheet: DE_pH5c50_vs_pH3c50(115)
genes	logFC	logCPM	PValue	FDR
YHR214W-A	-6.7514	3.55459	1.62502e-19	9.16872e-17
YPL265W	-4.42273	5.37573	1.05978e-11	1.45448e-09
YLR042C	-3.71529	3.42293	6.43949e-26	5.44996e-23
YMR011W	-3.26382	10.4643	2.15881e-08	1.95758e-06
YIR019C	-3.2265	6.26528	2.34141e-07	1.50941e-05
YDR508C	-3.1151	6.54661	9.97284e-13	1.80865e-10
YAR068W	-2.67231	2.41174	9.39757e-07	5.02325e-05
YIL162W	-2.59138	11.2103	8.20386e-12	1.1572e-09
YNR044W	-2.2702	6.91488	3.98551e-23	2.89121e-20
YOL020W	-2.22983	4.79367	6.44914e-12	9.63198e-10
YJL116C	-2.16891	8.34679	3.72365e-07	2.27815e-05
YIL011W	-2.16231	5.37574	1.06868e-06	5.53749e-05
YCR010C	-2.14812	10.0874	2.90473e-06	0.000132885
YIL015W	-2.1296	7.12029	2.70487e-20	1.71692e-17
YDR133C	-2.01383	11.231	4.0571e-10	4.57821e-08
YGR039W	-1.93999	3.4443	5.65051e-14	1.24753e-11
YJL047C-A	-1.91502	1.43001	1.34092e-05	0.000515847
YOL101C	-1.88112	7.30051	1.40687e-07	1.02058e-05
YBR067C	-1.85563	13.7561	1.28072e-07	9.42536e-06
YKR013W	-1.81913	8.42769	6.28293e-13	1.18166e-10
YCR018C	-1.79731	7.29952	4.02921e-12	6.39385e-10
YGR035C	-1.77625	2.56098	1.59999e-07	1.12844e-05
YFL026W	-1.75948	8.57503	3.41215e-08	2.94933e-06
YNL145W	-1.73577	10.3027	9.73906e-11	1.15011e-08
YOL164W-A	-1.70936	1.12637	3.42676e-08	2.94933e-06
YDR461W	-1.70239	9.96605	1.35823e-14	3.44855e-12
YBL042C	-1.68193	5.812	7.57975e-10	8.18936e-08
YDL241W	-1.66091	1.99477	4.03623e-06	0.000181881
YDL227C	-1.62456	4.98829	2.20835e-07	1.4652e-05
YKL187C	-1.60161	9.08242	7.28405e-11	8.80676e-09
YHR033W	-1.59407	6.65594	6.10934e-09	6.08299e-07
YGR014W	-1.59136	8.222	3.48929e-18	1.77186e-15
YHR139C	-1.57897	6.07326	2.02586e-05	0.000719395
YPL163C	-1.57775	7.26264	1.50258e-08	1.41298e-06
YMR013W-A	-1.55263	2.30616	3.7894e-05	0.00118053
YOR247W	-1.51492	7.97897	1.3927e-05	0.000525933
YJL158C	-1.51178	8.01702	3.45226e-09	3.50612e-07
YJR116W	-1.4828	5.76073	1.01033e-06	5.34421e-05
YGL032C	-1.47776	7.77196	9.09297e-07	4.93266e-05
YKR042W	-1.42063	9.68188	2.39167e-08	2.13068e-06
YKL096W-A	-1.42013	12.7736	1.4246e-05	0.00053192
YDR309C	-1.3797	6.62467	3.78844e-13	7.39911e-11
YBL016W	-1.37809	6.40862	1.53771e-06	7.88738e-05
YBL082C	-1.36211	5.2971	5.19973e-06	0.000225677
YDR492W	-1.31948	8.80197	1.39821e-05	0.000525933
YOL058W	-1.29304	9.67337	1.00428e-05	0.000395546
YOR032W-A	-1.26586	1.45098	0.000126026	0.00309159
YHR025W	-1.26284	6.50518	4.4166e-06	0.000196733
YIL123W	-1.26262	7.87241	8.90483e-05	0.00233086
YOL110W	-1.26027	7.16738	1.37512e-05	0.000525027
YJL121C	-1.25269	7.91842	2.00376e-06	9.8457e-05
YGR279C	-1.24539	9.02218	7.43282e-06	0.000303231
YBR296C	-1.22057	5.32723	0.000136823	0.00330817
YIL029C	-1.21646	3.8091	7.78444e-10	8.23529e-08
YDR384C	-1.20374	10.9741	0.000147734	0.00344125
YNL283C	-1.18171	7.00435	2.42955e-06	0.000115301
YLL061W	-1.18045	8.30312	4.79529e-07	2.86477e-05
YKL096W	-1.17406	6.57238	0.000177148	0.00387739
YJR073C	-1.16908	6.89807	3.7505e-05	0.00118053
YPR012W	-1.16128	2.02926	0.000139107	0.00331636
YOR100C	-1.1332	7.20343	5.17601e-06	0.000225677
YIL140W	-1.12147	5.57606	1.32851e-05	0.000514976
YPL098C	-1.12045	7.73138	2.67524e-06	0.000124632
YJL196C	-1.11144	7.09092	2.50497e-05	0.000842399
YOR315W	-1.09183	6.08003	3.61725e-08	3.0614e-06
YML113W	-1.08882	4.03484	5.49443e-08	4.50011e-06
YJL079C	-1.08594	9.0768	2.04015e-05	0.000719437
YML027W	-1.074	5.46137	1.57036e-08	1.44987e-06
YLR303W	-1.06875	11.8545	2.296e-05	0.000793137
YIR039C	-1.06251	5.14137	4.6185e-05	0.00136353
YOR348C	-1.05642	8.53568	6.73903e-08	5.347e-06
YOR328W	-1.03381	6.92137	1.50548e-05	0.000558017
YHR175W-A	-1.02168	2.73452	0.000104832	0.00264845
YGL234W	-1.01877	8.54995	1.89745e-05	0.00067854
YFL021W	1.00963	6.14051	4.04736e-06	0.000181881
YMR322C	1.055	6.44469	1.29314e-08	1.23898e-06
YNL029C	1.07431	5.24209	1.34777e-12	2.20774e-10
YDR085C	1.13017	6.93141	4.7896e-07	2.86477e-05
YJL161W	1.14278	5.09081	1.04707e-14	2.79844e-12
YIL120W	1.14586	5.79031	2.15396e-15	6.43402e-13
YOL113W	1.15458	6.79012	2.61456e-09	2.70954e-07
YHR209W	1.18189	6.96304	9.6866e-15	2.7327e-12
YGR066C	1.23656	4.19592	9.80962e-06	0.00039223
YGR121C	1.25384	7.38142	4.52551e-05	0.0013516
YML131W	1.25589	7.09117	4.80912e-12	7.40021e-10
YPR035W	1.29848	9.85936	3.67211e-11	4.66174e-09
YBR182C	1.31472	5.74637	4.13683e-14	9.54856e-12
YEL041W	1.31598	7.44001	7.22821e-11	8.80676e-09
YNR034W-A	1.31711	9.22786	4.11905e-05	0.00125249
YJR061W	1.46164	7.05602	1.32106e-26	1.67709e-23
YKL161C	1.46992	6.09809	2.23494e-26	2.2698e-23
YOR391C	1.47172	7.00453	9.8092e-18	4.13187e-15
YMR323W	1.47895	6.42453	4.86029e-10	5.36534e-08
YLR307C-A	1.49222	7.03712	1.54503e-16	4.90352e-14
YDR055W	1.55406	9.30125	5.44272e-05	0.00156479
YPL171C	1.57825	6.53437	1.2064e-12	2.04203e-10
YNL274C	1.60062	5.29059	1.01271e-17	4.13187e-15
YLL053C	1.61422	7.6887	1.83138e-06	9.11739e-05
YPL280W	1.67595	5.18014	1.05779e-17	4.13187e-15
YGL045W	1.67935	6.49963	3.15896e-27	5.34707e-24
YLL052C	1.69023	7.28459	2.12909e-07	1.44153e-05
YEL059W	1.69473	2.6936	1.8873e-13	3.83348e-11
YML122C	1.71447	4.70093	1.98446e-07	1.36177e-05
YLR142W	1.77202	6.90439	5.02005e-17	1.82084e-14
YAL062W	1.78279	5.22618	1.72287e-05	0.000628898
YIR032C	1.80678	5.87651	1.06888e-13	2.26158e-11
YOR389W	1.90389	6.98882	2.12524e-27	5.34707e-24
YNL142W	2.05219	9.24879	3.31761e-05	0.00105955
YPR138C	2.05948	5.23189	7.95946e-08	6.21818e-06
YDL214C	2.08393	8.02322	8.40817e-07	4.69194e-05
YKR039W	2.08446	8.33912	3.4922e-11	4.54702e-09
YMR315W-A	2.21755	1.03898	3.30275e-07	2.07054e-05
YOR388C	2.3184	9.73582	1.06951e-12	1.87275e-10
YPL278C	2.43504	3.60601	3.29702e-33	1.67423e-29
YPL058C	2.87297	10.5137	6.69591e-17	2.26679e-14

## Sheet: Triple (16)
	FPKM_mean_p5c0	FPKM_mean_p5c5	FPKM_mean_p3c0	FPKM_mean_p3c5	p5c0	p5c5	p3c0	p3c5
YBR040W	37.182	3.09427	2.12654	2.19693	3.33473	0.277515	0.190722	0.197035
YBR302C	5.32719	18.6004	15.6464	13.6407	0.40043	1.39814	1.17609	1.02533
YCL027W	38.0002	12.5179	4.1713	7.26201	2.45355	0.80824	0.269327	0.468884
YDR461W	25842.5	6765.26	1347.18	2078.72	2.86871	0.750994	0.149547	0.230753
YGL032C	2101.4	657.665	313.244	236.128	2.54066	0.795136	0.378721	0.285485
YIL015W	213.927	71.664	12.9505	16.3786	2.71722	0.910251	0.164493	0.208035
YJL170C	96.1034	36.4326	25.3951	35.6713	1.98558	0.75273	0.524686	0.737001
YLR042C	55.329	21.363	8.70578	1.61173	2.54358	0.982099	0.400222	0.0740946
YLR452C	41.43	19.2663	18.6581	15.27	1.75134	0.814433	0.788724	0.645498
YNL145W	25374.4	11956	2252.04	3589.74	2.35099	1.10775	0.208657	0.332597
YNL279W	25.8861	7.54887	2.93804	5.55703	2.46946	0.720139	0.28028	0.530123
YNR002C	1735.92	427.877	4768.33	735.701	0.905562	0.223206	2.48745	0.383785
YNR044W	146.921	42.6053	22.8989	8.83361	2.65609	0.770236	0.413976	0.159698
YOL155C	27.6916	253.828	1054.17	402.796	0.0637146	0.584022	2.42549	0.926776
YPL187W	1450.45	135.297	25.0673	91.5169	3.40815	0.31791	0.0589012	0.215039
YPL192C	22.4735	5.97533	6.2853	6.65262	2.17205	0.577512	0.60747	0.642971

## Sheet: GSA_triple (16)
	p-value	Adjusted p-value	Significant (in gene set)	Non-significant (in gene set)	Significant (not in gene set)	Non-significant (not in gene set)
GO:0005576_extracellular region	3.79834e-09	1.09392e-05	7	106	9	6428
GO:0009277_fungal-type cell wall	6.02605e-08	0.00017355	6	90	10	6444
GO:0050839_cell adhesion molecule binding	1.67609e-05	0.0482713	2	1	14	6533
GO:0000772_mating pheromone activity	4.77779e-08	0.0001376	3	1	13	6533
DIG1	7.13754e-09	2.05561e-05	8	193	8	6341
STE12	4.11572e-12	1.18533e-08	11	281	5	6253
Abbott_2007_Lactate_Down	3.01993e-06	0.00869739	7	291	9	6243
Abbott_2007_Sorbate_Up.xls	2.46857e-13	7.10948e-10	9	88	7	6446
Spellman_1998_M_G1	4.19847e-06	0.0120916	5	103	11	6431

## Sheet: GSA_pH5c04vs_pH5c50 (42)
	p-value	Adjusted p-value	Significant (in gene set)	Non-significant (in gene set)	Significant (not in gene set)	Non-significant (not in gene set)
Abbott_2007_Lactate_Down	1.31013e-05	0.0377317	10	288	32	6222
Abbott_2007_Propionate_Up	1.95871e-06	0.00564108	9	177	33	6333
Brauer_2008_Down	9.92365e-10	2.85801e-06	15	323	27	6187
Kawahata_2006_up	6.04851e-06	0.0174197	5	37	37	6473

## Sheet: GSA_pH5c04_pH3c04 (259)
	p-value	Adjusted p-value	Significant (in gene set)	Non-significant (in gene set)	Significant (not in gene set)	Non-significant (not in gene set)
GO:0005886_plasma membrane	1.52967e-05	0.0440545	34	366	225	5928			259
GO:0055085_transmembrane transport	1.97234e-06	0.00568035	26	212	233	6082
GO:0031505_fungal-type cell wall organization	1.51067e-07	0.000435074	18	89	241	6205
GO:0005576_extracellular region	6.90656e-12	1.98909e-08	24	89	235	6205
GO:0009277_fungal-type cell wall	1.66522e-15	4.79584e-12	26	70	233	6224
GO:0031225_anchored component of membrane	7.36789e-09	2.12195e-05	14	38	245	6256
GO:0005199_structural constituent of cell wall	9.54364e-08	0.000274857	8	9	251	6285
PHD1	5.53906e-08	0.000159525	21	114	238	6180
SOK2	4.90185e-06	0.0141173	14	71	245	6223
SWI6	3.15839e-07	0.000909617	22	140	237	6154
STE12	3.47333e-06	0.0100032	29	263	230	6031
SKN7	4.6876e-08	0.000135003	25	159	234	6135
Abbott_2007_Acetate_Down	8.91845e-06	0.0256851	23	189	236	6105
Abbott_2007_Acetate_Up	3.57407e-11	1.02933e-07	25	107	234	6187
Abbott_2007_Benzoate_Up	1.92988e-15	5.55806e-12	27	78	232	6216
Abbott_2007_Lactate_Down	7.25628e-11	2.08981e-07	38	260	221	6034
Abbott_2007_Propionate_Up	3.72573e-22	1.07301e-18	43	143	216	6151
Abbott_2007_Sorbate_Up.xls	1.82917e-07	0.000526801	17	80	242	6214
Aragon_2008_SPprotease	2.26457e-08	6.52197e-05	94	1320	165	4974
Martinez_2004_SP	1.14218e-06	0.00328947	18	104	241	6190
Gasch_2000_ESR_MNS2_4	4.86388e-07	0.0014008	22	144	237	6150
Msn2_4 STRE_AGGGG	4.01367e-13	1.15594e-09	124	1661	135	4633
Brauer_2008_Down	1.0119e-08	2.91426e-05	37	301	222	5993
Regenberg_2006_Down	1.31456e-06	0.00378593	26	207	233	6087
Spellman_1998_G2_M	1.54035e-05	0.044362	21	168	238	6126
Kawahata_2006_up	4.32863e-08	0.000124664	12	30	247	6264
Lucena_2015_up	2.05618e-09	5.9218e-06	21	92	238	6202

[truncated: 5 more sheets: GSA_pH5c0.04_pH3c50 (145), GSA_pH5C50_pH3C50both (17), GSA_pH3c04_pH3c50_both (48), GSA_pH3c04_vs_pH3c50(598), GSA_pH5c50_vs_pH3c50(115)]
