# Supplementary material for: Physiological responses of Saccharomyces cerevisiae to industrially relevant conditions: Slow growth, low pH, and high CO2 levels
Source: Biotechnol Bioeng. 2020 Jan 22;117(3):721–35. doi: 10.1002/bit.27210 (PMC7028085; doi:10.1002/bit.27210)
Supplement: Supplementary file 5 — Supplementary information [file BIT-117-721-s005.xlsx]

## Sheet: Legend
	Tag
	maSigPro	Genes with a trend vs growth rate significantly different from the mean (see Materials and Methods)
	GSA	Gene Set Analysis (see Materials and Methods)
		Numbers between brackets indicate the number of considered genes

## Sheet: maSigPro_Ret_pH5 0.04 CO2 (569)
	p-value	R-squared	p.valor_beta0	p.valor_Time	beta0	betaTime
YLR267W	0.00147082	0.836065	6.95453e-06	0.00147082	1.3413	-39.3427
YML007C-A	0.00160689	0.831275	7.46781e-06	0.00160689	1.33897	-39.0746
YLR346C	0.000814133	0.864845	2.47458e-06	0.000814133	1.31415	-36.2135
YIL066C	0.00205163	0.817332	5.68855e-06	0.00205163	1.29921	-34.4908
YPL119C-A	0.000271468	0.905747	5.53787e-07	0.000271468	1.29445	-33.9429
YHR138C	0.00133625	0.84111	3.08176e-06	0.00133625	1.29146	-33.5975
YDR461C-A	0.0018765	0.822549	4.15674e-06	0.0018765	1.28569	-32.932
YHR157W	0.00108717	0.851449	1.78775e-06	0.00108717	1.27246	-31.4073
YIL113W	0.000673687	0.872967	8.98799e-07	0.000673687	1.26379	-30.4076
YOR245C	0.00137629	0.839574	1.69698e-06	0.00137629	1.2544	-29.3253
YOL045W	0.000453195	0.888453	4.73906e-07	0.000453195	1.25271	-29.1308
YCR097W	0.00252214	0.804684	3.17497e-06	0.00252214	1.25017	-28.8375
YOR044W	0.000635006	0.875404	6.4329e-07	0.000635006	1.24918	-28.7242
YOR062C	0.00205354	0.817277	2.31708e-06	0.00205354	1.24633	-28.3956
YKL133C	0.00212251	0.815307	2.1239e-06	0.00212251	1.23989	-27.6528
YIL024C	0.0005063	0.884322	3.97698e-07	0.0005063	1.23745	-27.3721
YMR320W	2.75644e-05	0.955736	1.65499e-08	2.75644e-05	1.23342	-26.9076
YGL180W	0.00202037	0.81824	1.74229e-06	0.00202037	1.23295	-26.8527
YPR049C	0.000194588	0.915537	1.24795e-07	0.000194588	1.23163	-26.7009
YPR061C	0.00118338	0.847281	8.15884e-07	0.00118338	1.22625	-26.0808
YCR095C	0.00228425	0.810855	1.73414e-06	0.00228425	1.22583	-26.0323
YDR329C	0.000165741	0.919889	8.92438e-08	0.000165741	1.22397	-25.8175
YML034W	0.00191993	0.821225	1.28326e-06	0.00191993	1.22135	-25.5155
YJR135C	0.00180353	0.824821	1.19179e-06	0.00180353	1.22131	-25.5107
YMR100W	0.00175668	0.826313	9.4707e-07	0.00175668	1.21243	-24.4877
YKL005C	0.00181285	0.824527	9.62686e-07	0.00181285	1.21155	-24.3859
YIL097W	0.00125781	0.844213	6.18167e-07	0.00125781	1.21067	-24.2852
YPR012W	4.77354e-05	0.946906	1.68756e-08	4.77354e-05	1.20854	-24.0395
YGL010W	0.000913905	0.859638	3.76294e-07	0.000913905	1.20505	-23.6372
YBR114W	0.000372046	0.895453	1.29304e-07	0.000372046	1.20218	-23.3057
YLR275W	0.00134667	0.840707	5.41011e-07	0.00134667	1.2018	-23.2625
YNL164C	0.00109644	0.851036	3.90536e-07	0.00109644	1.19815	-22.841
YBR201W	0.00166748	0.829232	6.12275e-07	0.00166748	1.19683	-22.6892
YPL164C	0.00105689	0.852812	3.22265e-07	0.00105689	1.19225	-22.1612
YOR352W	0.00175551	0.826351	5.43483e-07	0.00175551	1.18987	-21.8865
YGR095C	0.00116823	0.847922	3.25713e-07	0.00116823	1.1883	-21.7062
YBR257W	0.000366605	0.895958	8.84886e-08	0.000366605	1.18799	-21.6698
YEL028W	0.000360934	0.896489	8.61985e-08	0.000360934	1.18764	-21.6303
YLR119W	0.000296578	0.902963	6.93238e-08	0.000296578	1.1875	-21.6143
YGL247W	0.00259345	0.802912	7.32715e-07	0.00259345	1.1838	-21.1877
YHR101C	0.000644614	0.87479	1.4116e-07	0.000644614	1.18223	-21.0066
YDR364C	0.000405908	0.892417	8.14713e-08	0.000405908	1.18087	-20.85
YDL149W	0.00129094	0.842887	2.96416e-07	0.00129094	1.18063	-20.822
YAL017W	0.00251757	0.804799	6.246e-07	0.00251757	1.17931	-20.6701
YOR258W	0.00226383	0.811405	5.42478e-07	0.00226383	1.1788	-20.6106
YGR053C	0.000518144	0.883441	9.68085e-08	0.000518144	1.17745	-20.4553
YOR152C	0.000500697	0.884743	9.07768e-08	0.000500697	1.17653	-20.3489
YBR244W	0.00197563	0.819557	4.17136e-07	0.00197563	1.17523	-20.1989
YKR017C	0.0023702	0.808577	4.77182e-07	0.0023702	1.17244	-19.878
YBL039W-B	0.00136193	0.840121	2.40651e-07	0.00136193	1.17124	-19.7397
YLR323C	0.0012878	0.843011	1.61745e-07	0.0012878	1.16044	-18.4947
YMR061W	0.000418663	0.891318	4.4461e-08	0.000418663	1.15956	-18.3934
YJR052W	0.000351619	0.897375	3.36668e-08	0.000351619	1.15691	-18.0872
YMR298W	0.00149475	0.835202	1.67817e-07	0.00149475	1.15627	-18.0139
YIL139C	1.13915e-05	0.966981	7.67285e-10	1.13915e-05	1.15203	-17.5245
YDR313C	0.000974005	0.856686	8.89222e-08	0.000974005	1.152	-17.5219
YLR250W	0.00188311	0.822346	1.86938e-07	0.00188311	1.15144	-17.4573
YOR227W	0.000143303	0.923642	9.45602e-09	0.000143303	1.1481	-17.0722
YKL175W	0.00235007	0.809105	2.08181e-07	0.00235007	1.14699	-16.9437
YAL033W	0.00268893	0.800592	2.38483e-07	0.00268893	1.14627	-16.8608
YOL013C	0.00184593	0.823493	1.49542e-07	0.00184593	1.14572	-16.7978
YGR223C	0.00171429	0.827687	1.32247e-07	0.00171429	1.14471	-16.6817
YLR246W	0.00225992	0.811511	1.82705e-07	0.00225992	1.14463	-16.6723
YKR053C	0.000325072	0.89999	1.96034e-08	0.000325072	1.14375	-16.571
YGL228W	0.000292173	0.903439	1.69629e-08	0.000292173	1.14298	-16.4815
YPR085C	0.00013036	0.925991	6.67067e-09	0.00013036	1.14124	-16.2818
YDR069C	0.000416798	0.891478	2.27249e-08	0.000416798	1.14037	-16.1805
YJR126C	0.00102285	0.854377	6.19856e-08	0.00102285	1.14031	-16.1746
YNR047W	0.000472246	0.886935	2.51581e-08	0.000472246	1.1394	-16.0694
YDR495C	0.00146823	0.836159	8.63535e-08	0.00146823	1.13807	-15.9158
YJL106W	0.00230984	0.81017	1.39576e-07	0.00230984	1.13668	-15.7559
YDL231C	0.00260226	0.802696	1.4813e-07	0.00260226	1.13453	-15.5081
YNL310C	0.000204588	0.91413	8.11946e-09	0.000204588	1.13375	-15.4179
YAL037W	0.000166713	0.919734	6.43232e-09	0.000166713	1.13343	-15.3809
YKR101W	0.00136914	0.839846	6.59237e-08	0.00136914	1.13319	-15.3538
YGL093W	0.00243599	0.806871	1.28611e-07	0.00243599	1.13295	-15.3259
YGR132C	0.000346643	0.897855	1.26225e-08	0.000346643	1.13046	-15.0383
YDR335W	0.00115726	0.848389	4.86146e-08	0.00115726	1.13043	-15.0348
YCR032W	0.00145307	0.836712	6.31355e-08	0.00145307	1.13039	-15.0306
YDR282C	0.000564805	0.880098	1.97317e-08	0.000564805	1.1282	-14.7785
YBR242W	0.000795145	0.865884	2.66647e-08	0.000795145	1.12623	-14.5507
YGL136C	0.000688238	0.872075	2.25921e-08	0.000688238	1.12615	-14.5419
YHR078W	0.000343023	0.898207	1.03932e-08	0.000343023	1.12604	-14.5286
YLR290C	0.000442164	0.889352	1.35158e-08	0.000442164	1.12565	-14.4838
YBR053C	0.0019776	0.819499	7.42896e-08	0.0019776	1.12559	-14.4773
YPR199C	0.00178367	0.825451	6.43545e-08	0.00178367	1.12507	-14.4176
YNL223W	0.00159019	0.831848	5.50085e-08	0.00159019	1.12455	-14.3569
YER182W	0.000745208	0.868701	2.28382e-08	0.000745208	1.1243	-14.3284
YGL243W	0.00011865	0.928255	2.8251e-09	0.00011865	1.12237	-14.1064
YIL151C	0.00154422	0.833446	4.71126e-08	0.00154422	1.12175	-14.0346
YOR124C	0.000180813	0.917556	4.25608e-09	0.000180813	1.12143	-13.9982
YCL051W	0.00252498	0.804613	8.19325e-08	0.00252498	1.12111	-13.9603
YDR369C	0.000678822	0.872651	1.57122e-08	0.000678822	1.11818	-13.6233
YBL091C	0.0014696	0.836109	3.68181e-08	0.0014696	1.11752	-13.5464
YJL057C	0.00049321	0.885312	9.51824e-09	0.00049321	1.11503	-13.2597
YIL001W	0.000259386	0.907149	4.26914e-09	0.000259386	1.11298	-13.0231
YPR152C	0.00116573	0.848028	2.26522e-08	0.00116573	1.11283	-13.0068
YML002W	0.000716952	0.870351	1.25629e-08	0.000716952	1.11206	-12.9181
YER051W	0.00212934	0.815115	4.20905e-08	0.00212934	1.11108	-12.8041
YBR111W-A	0.000992253	0.855815	1.55024e-08	0.000992253	1.10883	-12.5448
YDL176W	0.00238617	0.808159	4.22519e-08	0.00238617	1.10838	-12.4938
YKR050W	0.00102048	0.854488	1.49305e-08	0.00102048	1.10743	-12.384
YJR090C	0.00206122	0.817055	2.8586e-08	0.00206122	1.10413	-12.0035
YLR318W	9.71519e-05	0.932839	9.48657e-10	9.71519e-05	1.10394	-11.9819
YOR111W	0.00114883	0.84875	1.23236e-08	0.00114883	1.10112	-11.657
YLR247C	0.000538258	0.881976	4.71561e-09	0.000538258	1.09922	-11.4374
YKR051W	0.000433136	0.890099	3.47866e-09	0.000433136	1.09807	-11.3053
YDL239C	0.00268027	0.8008	2.5108e-08	0.00268027	1.09596	-11.0613
YOR336W	0.00198028	0.819419	1.57426e-08	0.00198028	1.09413	-10.8512
YDR419W	0.000580939	0.878985	3.63718e-09	0.000580939	1.09315	-10.7378
YDR166C	0.000157554	0.921216	8.52837e-10	0.000157554	1.09274	-10.6904
YNL128W	0.0010294	0.854073	6.00198e-09	0.0010294	1.09071	-10.4565
YOL003C	0.000468417	0.887237	2.22359e-09	0.000468417	1.08896	-10.2548
YMR059W	9.94701e-05	0.932314	4.14309e-10	9.94701e-05	1.08892	-10.2501
YDR028C	0.00205537	0.817224	1.10509e-08	0.00205537	1.08754	-10.0915
YOR149C	0.00191178	0.821472	8.63052e-09	0.00191178	1.08502	-9.80016
YPL120W	0.000727073	0.869755	1.71265e-09	0.000727073	1.07765	-8.95049
YJL117W	0.00242091	0.807259	6.74937e-09	0.00242091	1.07729	-8.90976
YDR240C	0.000762875	0.86769	1.66554e-09	0.000762875	1.07651	-8.81929
YPL176C	0.000793708	0.865963	1.47434e-09	0.000793708	1.07425	-8.55924
YJL047C	0.000922245	0.859221	1.71861e-09	0.000922245	1.07402	-8.53299
YDR371W	0.00241282	0.807468	5.17391e-09	0.00241282	1.07374	-8.50038
YNL219C	0.000910431	0.859813	1.63597e-09	0.000910431	1.07357	-8.48025
YDR332W	0.00196759	0.819796	3.36374e-09	0.00196759	1.07131	-8.2202
YGR002C	0.00249068	0.805476	3.78595e-09	0.00249068	1.06926	-7.98352
YIR002C	0.00246248	0.806193	2.70532e-09	0.00246248	1.06539	-7.53777
YDR478W	0.000154656	0.921697	1.14541e-10	0.000154656	1.06487	-7.47775
YLR423C	0.00241678	0.807366	2.46783e-09	0.00241678	1.06459	-7.44539
YMR162C	0.00241175	0.807496	1.99854e-09	0.00241175	1.06224	-7.17494
YBL019W	2.88761e-05	0.955049	7.25084e-12	2.88761e-05	1.05447	-6.27916
YJL154C	0.00149589	0.835161	2.54549e-10	0.00149589	1.04784	-5.51523
YFR020W	0.00162314	0.830722	8.16526e-11	0.00162314	1.03861	-4.45079
YPL158C	0.00123116	0.845297	2.51435e-09	0.00123116	0.935026	7.48979
YBR192W	0.000751404	0.868344	1.47025e-09	0.000751404	0.93475	7.52162
YDL121C	0.00167351	0.829031	3.77639e-09	0.00167351	0.934525	7.54756
YJR124C	0.00268451	0.800698	1.33735e-08	0.00268451	0.926976	8.41771
YIL085C	0.00129083	0.842891	8.63497e-09	0.00129083	0.921986	8.99293
YGL206C	0.000853276	0.862753	5.61668e-09	0.000853276	0.921455	9.0542
YHR009C	2.62679e-05	0.956437	1.38417e-10	2.62679e-05	0.920924	9.11542
YDL148C	0.00186184	0.823001	1.56273e-08	0.00186184	0.919977	9.22456
YKR010C	0.000761442	0.867771	5.67301e-09	0.000761442	0.91976	9.24959
YMR209C	0.000792819	0.866012	1.16752e-08	0.000792819	0.911016	10.2575
YPL235W	0.000133947	0.925325	2.00413e-09	0.000133947	0.908466	10.5515
YJL125C	0.000370542	0.895592	7.29551e-09	0.000370542	0.905781	10.861
YOR212W	0.00110974	0.850449	2.54131e-08	0.00110974	0.905514	10.8918
YML080W	0.000899881	0.860346	2.3578e-08	0.000899881	0.903136	11.1658
YHR003C	0.000578324	0.879164	2.04244e-08	0.000578324	0.897835	11.7769
YLL011W	5.85906e-05	0.94318	1.73744e-09	5.85906e-05	0.89777	11.7844
YKR024C	0.000380528	0.894675	1.37336e-08	0.000380528	0.896815	11.8945
YJR042W	6.12421e-05	0.942342	2.28234e-09	6.12421e-05	0.894251	12.1901
YKL173W	0.00104607	0.853306	5.03881e-08	0.00104607	0.894179	12.1984
YER031C	2.83078e-05	0.955344	1.09766e-09	2.83078e-05	0.89307	12.3263
YLR126C	0.00084709	0.863079	4.26218e-08	0.00084709	0.893025	12.3314
YBL023C	0.00185345	0.82326	1.09372e-07	0.00185345	0.892389	12.4048
YPR088C	0.000425288	0.890757	2.28572e-08	0.000425288	0.89067	12.6029
YLR285W	0.000146318	0.923116	7.1934e-09	0.000146318	0.890649	12.6053
YER078C	0.00220623	0.812975	1.50517e-07	0.00220623	0.89055	12.6167
YDR172W	0.00140287	0.838571	9.33472e-08	0.00140287	0.889674	12.7177
YJR092W	0.000493296	0.885305	3.08244e-08	0.000493296	0.888448	12.859
YKL104C	0.00148056	0.835713	1.12065e-07	0.00148056	0.88768	12.9476
YHR129C	0.0015384	0.83365	1.34855e-07	0.0015384	0.885307	13.221
YLR253W	0.00152041	0.834286	1.84139e-07	0.00152041	0.879648	13.8734
YLL008W	0.00189232	0.822064	2.6891e-07	0.00189232	0.877445	14.1274
YKR026C	0.000930594	0.858805	1.22798e-07	0.000930594	0.876809	14.2007
YLR009W	0.000585552	0.878671	7.49592e-08	0.000585552	0.876322	14.2568
YJL010C	0.00119913	0.846621	1.75086e-07	0.00119913	0.875616	14.3382
YPR155C	0.00061163	0.876926	8.77358e-08	0.00061163	0.874331	14.4863
YOR046C	0.000666233	0.873429	9.67275e-08	0.000666233	0.874293	14.4907
YDR238C	0.00139754	0.838771	2.28727e-07	0.00139754	0.873944	14.531
YNR026C	0.00109659	0.85103	1.79635e-07	0.00109659	0.873257	14.6101
YBR205W	0.00264337	0.801692	5.08069e-07	0.00264337	0.873046	14.6344
YOL030W	6.01804e-05	0.942675	8.74948e-09	6.01804e-05	0.870727	14.9018
YHL020C	0.000481687	0.886198	8.47894e-08	0.000481687	0.870018	14.9836
YKR038C	0.00202585	0.81808	4.52012e-07	0.00202585	0.86928	15.0686
YDL060W	0.00173032	0.827165	3.86866e-07	0.00173032	0.868717	15.1335
YDR120C	0.00014396	0.923527	2.45494e-08	0.00014396	0.868672	15.1387
YPL012W	6.78735e-05	0.940347	1.1191e-08	6.78735e-05	0.868459	15.1632
YER055C	0.00163083	0.830462	3.71789e-07	0.00163083	0.868153	15.1985
YBR247C	0.00224563	0.811898	5.57428e-07	0.00224563	0.867589	15.2635
YNL292W	0.0010708	0.852183	2.58916e-07	0.0010708	0.865774	15.4727
YBR164C	0.000617671	0.876529	1.46978e-07	0.000617671	0.864727	15.5935
YLL036C	0.00136618	0.839959	3.62023e-07	0.00136618	0.864678	15.5991
YDR496C	0.000203042	0.914344	5.13975e-08	0.000203042	0.861438	15.9726
YBR039W	1.57393e-05	0.963242	3.58285e-09	1.57393e-05	0.860994	16.0238
YGL099W	0.00227812	0.81102	8.55817e-07	0.00227812	0.85941	16.2063
YLL001W	0.00248159	0.805707	9.76364e-07	0.00248159	0.858794	16.2773
YGR119C	0.00125801	0.844204	4.6951e-07	0.00125801	0.857537	16.4222
YLR129W	0.001504	0.83487	5.82719e-07	0.001504	0.857326	16.4466
YOL088C	0.000724941	0.86988	2.54942e-07	0.000724941	0.857254	16.4549
YGR178C	0.00263457	0.801906	1.21539e-06	0.00263457	0.855743	16.6291
YKL213C	0.0015164	0.834428	6.39812e-07	0.0015164	0.855586	16.6471
YPR041W	0.000261955	0.906847	9.08573e-08	0.000261955	0.855438	16.6642
YDR035W	0.00189406	0.822011	9.89976e-07	0.00189406	0.851843	17.0786
YER006W	0.00115529	0.848473	5.61367e-07	0.00115529	0.851761	17.0881
YDL111C	0.000391944	0.893647	1.68569e-07	0.000391944	0.851677	17.0977
YKL216W	0.000830152	0.86398	3.88884e-07	0.000830152	0.851605	17.1061
YGL053W	0.0015482	0.833306	8.66362e-07	0.0015482	0.849673	17.3288
YPR021C	0.000404794	0.892514	1.98295e-07	0.000404794	0.848962	17.4107
YGL171W	0.000180193	0.91765	8.7677e-08	0.000180193	0.847655	17.5614
YPL103C	0.000424546	0.890819	2.40838e-07	0.000424546	0.845875	17.7666
YNR053C	0.00108959	0.851341	7.11669e-07	0.00108959	0.845176	17.8471
YNL021W	0.000386295	0.894154	2.33924e-07	0.000386295	0.844241	17.955
YDR232W	0.0022607	0.81149	1.86574e-06	0.0022607	0.842525	18.1528
YNL003C	0.00260134	0.802719	2.22767e-06	0.00260134	0.842277	18.1813
YHR039C	0.00194294	0.820532	1.67157e-06	0.00194294	0.840991	18.3295
YGR158C	0.00127695	0.843443	1.07837e-06	0.00127695	0.839925	18.4525
YGR229C	0.00248143	0.805711	2.52132e-06	0.00248143	0.838183	18.6533
YJL063C	0.00191233	0.821455	1.89899e-06	0.00191233	0.837655	18.7141
YIL108W	0.000254832	0.907689	2.03143e-07	0.000254832	0.837249	18.7609
YDR060W	4.57166e-05	0.94766	3.54125e-08	4.57166e-05	0.835549	18.9569
YBL032W	0.000354174	0.897131	3.28676e-07	0.000354174	0.834386	19.0909
YHR098C	0.000751549	0.868336	7.85071e-07	0.000751549	0.833428	19.2014
YGR173W	0.000969438	0.856906	1.05206e-06	0.000969438	0.833267	19.2199
YGL213C	0.00213524	0.814949	2.68464e-06	0.00213524	0.832585	19.2985
YML105C	0.000877887	0.861471	1.02931e-06	0.000877887	0.831149	19.4641
YBR080C	0.00107659	0.851922	1.34522e-06	0.00107659	0.830259	19.5667
YKL215C	0.000217102	0.912434	2.43565e-07	0.000217102	0.828981	19.714
YEL025C	0.00136011	0.840191	1.88267e-06	0.00136011	0.828586	19.7595
YBR003W	0.00100143	0.85538	1.3348e-06	0.00100143	0.828486	19.771
YNL283C	0.00104681	0.853272	1.41711e-06	0.00104681	0.828252	19.798
YML042W	0.000824431	0.864288	1.10497e-06	0.000824431	0.82777	19.8536
YHR065C	0.000148862	0.922677	1.90982e-07	0.000148862	0.825129	20.1581
YGR187C	0.000369982	0.895644	5.2516e-07	0.000369982	0.824362	20.2465
YIL125W	0.00189657	0.821934	3.70162e-06	0.00189657	0.821418	20.5858
YOL027C	0.000775629	0.86697	1.3961e-06	0.000775629	0.820369	20.7067
YKL201C	0.000176188	0.918258	2.84591e-07	0.000176188	0.819752	20.7778
YJL122W	0.0018965	0.821937	3.9737e-06	0.0018965	0.81964	20.7907
YEL063C	0.000371898	0.895466	6.932e-07	0.000371898	0.817627	21.0229
YGL022W	0.00203444	0.81783	4.78504e-06	0.00203444	0.817005	21.0945
YMR123W	0.000300578	0.902534	5.64953e-07	0.000300578	0.816961	21.0996
YGR162W	0.000681056	0.872514	1.42724e-06	0.000681056	0.816176	21.1901
YLR008C	0.00197811	0.819483	5.28609e-06	0.00197811	0.813611	21.4857
YPL263C	0.000418147	0.891362	9.25648e-07	0.000418147	0.813531	21.4949
YNL072W	0.00250393	0.805142	7.0418e-06	0.00250393	0.813324	21.5189
YDR398W	0.00024825	0.908481	5.32433e-07	0.00024825	0.813227	21.53
YDL040C	0.0015291	0.833978	4.02569e-06	0.0015291	0.812969	21.5598
YLR222C	0.000811343	0.864996	1.9845e-06	0.000811343	0.812727	21.5876
YHR072W	6.56431e-05	0.941003	1.32674e-07	6.56431e-05	0.812684	21.5926
YIL109C	0.00199758	0.818908	5.60013e-06	0.00199758	0.81241	21.6242
YMR131C	8.76376e-05	0.935088	1.84876e-07	8.76376e-05	0.811958	21.6763
YNR012W	9.21458e-05	0.934003	1.95299e-07	9.21458e-05	0.811907	21.6822
YML102W	0.000922604	0.859203	2.44536e-06	0.000922604	0.811043	21.7817
YDR087C	0.000422961	0.890953	1.10306e-06	0.000422961	0.809324	21.9799
YOL052C	0.000428585	0.890479	1.12688e-06	0.000428585	0.809143	22.0008
YHL007C	0.00258767	0.803055	8.78132e-06	0.00258767	0.80855	22.0691
YIR026C	0.00035847	0.896722	9.65782e-07	0.00035847	0.808092	22.1219
YEL071W	0.00182255	0.824223	6.06814e-06	0.00182255	0.807512	22.1888
YPL172C	0.000444505	0.88916	1.50214e-06	0.000444505	0.802595	22.7557
YOL007C	0.00157723	0.832295	6.27257e-06	0.00157723	0.802167	22.805
YMR301C	0.000267574	0.906194	8.81137e-07	0.000267574	0.802151	22.8068
YAL042W	0.00197458	0.819588	8.20853e-06	0.00197458	0.801887	22.8372
YOR272W	0.000474213	0.886781	1.70586e-06	0.000474213	0.801075	22.9308
YLR133W	0.000532763	0.882372	1.96591e-06	0.000532763	0.800687	22.9756
YMR093W	0.000735246	0.869278	2.85727e-06	0.000735246	0.800183	23.0337
YLR409C	0.000297159	0.9029	1.16195e-06	0.000297159	0.797729	23.3166
YNL055C	0.000668867	0.873266	2.84763e-06	0.000668867	0.797417	23.3525
YMR134W	0.00226658	0.811331	1.21892e-05	0.00226658	0.795401	23.5849
YDL141W	0.00153331	0.83383	7.8933e-06	0.00153331	0.794962	23.6354
YMR006C	0.00202	0.818251	1.11309e-05	0.00202	0.794204	23.7228
YDR098C	0.000409218	0.89213	1.92392e-06	0.000409218	0.793385	23.8173
YDL049C	0.00226315	0.811423	1.32446e-05	0.00226315	0.79302	23.8594
YPL155C	0.00113811	0.849212	6.32541e-06	0.00113811	0.791705	24.0109
YGL137W	9.37645e-05	0.933622	4.36114e-07	9.37645e-05	0.790919	24.1015
YLR313C	0.00198651	0.819235	1.22927e-05	0.00198651	0.790857	24.1087
YMR146C	0.000119951	0.927996	6.05342e-07	0.000119951	0.789008	24.3219
YBL011W	6.26193e-05	0.941916	3.12537e-07	6.26193e-05	0.788409	24.3909
YEL042W	8.30562e-05	0.93623	4.30071e-07	8.30562e-05	0.787746	24.4674
YDR430C	0.00126744	0.843825	8.32479e-06	0.00126744	0.787349	24.513
YER087W	0.000372067	0.895451	2.20481e-06	0.000372067	0.786653	24.5933
YBR029C	9.47197e-05	0.933399	5.33554e-07	9.47197e-05	0.785551	24.7203
YML075C	0.000506369	0.884317	3.27876e-06	0.000506369	0.784888	24.7968
YDR148C	0.00190703	0.821616	1.46119e-05	0.00190703	0.784537	24.8372
YGR092W	0.000194978	0.915481	1.21047e-06	0.000194978	0.783969	24.9027
YJR001W	0.000483115	0.886087	3.30627e-06	0.000483115	0.783172	24.9946
YER165W	0.00217033	0.813967	1.78549e-05	0.00217033	0.783036	25.0103
YGR036C	0.000142431	0.923796	9.94175e-07	0.000142431	0.780039	25.3557
YOR209C	0.000643549	0.874857	5.13804e-06	0.000643549	0.779475	25.4207
YGR159C	0.00238715	0.808134	2.25076e-05	0.00238715	0.779454	25.4232
YKL212W	0.00191724	0.821306	1.74874e-05	0.00191724	0.779442	25.4245
YOR343C	0.00188885	0.82217	1.72038e-05	0.00188885	0.77942	25.4271
YGL106W	0.00173347	0.827063	1.57181e-05	0.00173347	0.779187	25.454
YER089C	0.000382074	0.894535	3.12701e-06	0.000382074	0.777377	25.6626
YCL063W	0.00130317	0.842403	1.27076e-05	0.00130317	0.77589	25.834
YLR174W	0.000511309	0.883948	4.51861e-06	0.000511309	0.775847	25.839
YBR153W	0.000786307	0.866373	7.36449e-06	0.000786307	0.775361	25.895
YFR028C	0.000910749	0.859797	8.69356e-06	0.000910749	0.775265	25.906
YKL194C	0.000778276	0.866822	7.37587e-06	0.000778276	0.774977	25.9392
YIR031C	0.00117522	0.847625	1.22966e-05	0.00117522	0.773395	26.1216
YJL069C	0.000113368	0.929326	9.86648e-07	0.000113368	0.77321	26.143
YBL024W	9.3108e-06	0.96912	7.53763e-08	9.3108e-06	0.772756	26.1952
YGL125W	0.000198959	0.914916	1.91537e-06	0.000198959	0.771174	26.3776
YGR266W	0.00036203	0.896386	3.66111e-06	0.00036203	0.770964	26.4019
YBR121C	0.00158491	0.83203	2.02149e-05	0.00158491	0.768521	26.6835
YIL078W	0.00156074	0.832868	2.02686e-05	0.00156074	0.767904	26.7545
YBR261C	0.00109222	0.851224	1.37629e-05	0.00109222	0.767483	26.8031
YMR290C	5.52109e-06	0.97404	5.4502e-08	5.52109e-06	0.766553	26.9103
YOL107W	1.09991e-07	0.992946	1.05602e-09	1.09991e-07	0.766197	26.9514
YDL095W	0.0010965	0.851034	1.49454e-05	0.0010965	0.765078	27.0804
YBR038W	0.000552957	0.880928	7.28826e-06	0.000552957	0.763979	27.207
YJL097W	2.4239e-05	0.957583	2.77819e-07	2.4239e-05	0.763099	27.3085
YPL097W	0.00224237	0.811987	3.58186e-05	0.00224237	0.763031	27.3163
YPR010C	0.00251356	0.804899	4.15287e-05	0.00251356	0.762509	27.3764
YJL078C	0.000325889	0.899908	4.36734e-06	0.000325889	0.76215	27.4179
YOR065W	0.00104862	0.853189	1.56841e-05	0.00104862	0.762034	27.4312
YCR059C	0.00057272	0.879549	8.17133e-06	0.00057272	0.761624	27.4785
YLR393W	0.000668367	0.873297	9.82223e-06	0.000668367	0.761144	27.5338
YPR125W	0.000272517	0.905627	3.83417e-06	0.000272517	0.760253	27.6365
YLL012W	0.000515103	0.883666	7.64203e-06	0.000515103	0.76012	27.6519
YNR030W	0.00145496	0.836643	2.52763e-05	0.00145496	0.758531	27.835
YLR401C	0.000433212	0.890092	6.98981e-06	0.000433212	0.757045	28.0063
YKL085W	0.000516644	0.883552	9.06816e-06	0.000516644	0.754843	28.2602
YNL239W	0.00219115	0.81339	4.57578e-05	0.00219115	0.754371	28.3145
YAR015W	0.00101744	0.854629	1.96412e-05	0.00101744	0.753859	28.3736
YLR196W	0.000593923	0.878105	1.09445e-05	0.000593923	0.753677	28.3946
YLR026C	0.000938887	0.858395	1.82433e-05	0.000938887	0.75338	28.4289
YBR028C	0.001596	0.831648	3.44303e-05	0.001596	0.751953	28.5933
YPL127C	0.000384571	0.894309	7.27288e-06	0.000384571	0.751726	28.6194
YHR089C	0.000221547	0.911847	4.04531e-06	0.000221547	0.751651	28.6281
YER018C	0.000503127	0.88456	1.02093e-05	0.000503127	0.750144	28.8018
YGL009C	0.000453746	0.888408	9.18567e-06	0.000453746	0.749953	28.8238
YJL208C	0.000447202	0.888939	9.27396e-06	0.000447202	0.749142	28.9173
YOR356W	0.00162001	0.830829	3.84698e-05	0.00162001	0.748884	28.9471
YNR027W	0.00218218	0.813639	5.45916e-05	0.00218218	0.748451	28.997
YNR033W	0.00133338	0.841221	3.35099e-05	0.00133338	0.746262	29.2493
YHR107C	0.000378028	0.894903	8.58042e-06	0.000378028	0.745814	29.301
YCR053W	0.001549	0.833278	4.11224e-05	0.001549	0.745031	29.3913
YER001W	2.80168e-05	0.955496	5.88435e-07	2.80168e-05	0.744322	29.473
YKR069W	0.000717561	0.870315	1.8011e-05	0.000717561	0.744229	29.4837
YOR074C	0.00263232	0.801961	7.70383e-05	0.00263232	0.744114	29.497
YDL145C	0.000887034	0.861001	2.3809e-05	0.000887034	0.742674	29.6629
YDL174C	7.50929e-05	0.93832	1.83453e-06	7.50929e-05	0.740542	29.9087
YGL092W	0.000114372	0.92912	2.89121e-06	0.000114372	0.740026	29.9682
YER090W	0.000330807	0.899413	8.9769e-06	0.000330807	0.739666	30.0097
YLR429W	0.000266642	0.906302	7.22965e-06	0.000266642	0.739232	30.0597
YDL202W	0.000513272	0.883802	1.46417e-05	0.000513272	0.739073	30.0781
YMR012W	0.00165899	0.829515	5.30672e-05	0.00165899	0.739071	30.0783
YDR156W	0.00257142	0.803456	8.76537e-05	0.00257142	0.738842	30.1047
YHR005C	0.00139165	0.838993	4.40518e-05	0.00139165	0.738738	30.1167
YHR149C	0.00260792	0.802557	9.05969e-05	0.00260792	0.738263	30.1714
YMR246W	0.000539309	0.8819	1.63066e-05	0.000539309	0.737266	30.2864
YDR298C	0.000791494	0.866086	2.49645e-05	0.000791494	0.736942	30.3237
YJL080C	0.000316904	0.900824	1.0435e-05	0.000316904	0.733137	30.7623
YBR218C	0.000176903	0.918148	5.65901e-06	0.000176903	0.732966	30.782
YFR051C	0.000535517	0.882173	1.84641e-05	0.000535517	0.732838	30.7968
YJL167W	0.000151121	0.922292	4.83232e-06	0.000151121	0.73271	30.8115
YOL028C	0.000921144	0.859276	3.35848e-05	0.000921144	0.732514	30.8341
YML014W	0.000355873	0.896969	1.20369e-05	0.000355873	0.732492	30.8367
YGL205W	0.00040914	0.892137	1.44903e-05	0.00040914	0.731262	30.9785
YHR013C	0.00155641	0.833019	6.50668e-05	0.00155641	0.729659	31.1632
YHR108W	0.000605166	0.877354	2.34589e-05	0.000605166	0.729184	31.218
YGL120C	6.49077e-06	0.972607	2.21674e-07	6.49077e-06	0.727359	31.4283
YPR119W	0.00082298	0.864366	3.46083e-05	0.00082298	0.727271	31.4385
YGR054W	0.00179063	0.825229	8.21329e-05	0.00179063	0.726984	31.4716
YBR248C	0.000418261	0.891353	1.70378e-05	0.000418261	0.726553	31.5213
YNL104C	0.00251329	0.804906	0.000129901	0.00251329	0.724231	31.7889
YLR328W	0.00063448	0.875438	2.91025e-05	0.00063448	0.723518	31.8711
YLL062C	0.00249191	0.805445	0.000137391	0.00249191	0.721885	32.0594
YLR183C	0.00154048	0.833577	8.32525e-05	0.00154048	0.720608	32.2066
YDR047W	0.00192846	0.820967	0.000110983	0.00192846	0.719244	32.3638
YLR058C	5.22232e-05	0.945303	2.38937e-06	5.22232e-05	0.719146	32.3751
YDR300C	0.000264155	0.90659	1.31684e-05	0.000264155	0.718597	32.4384
YGL245W	0.000249424	0.908338	1.26883e-05	0.000249424	0.717782	32.5323
YHR070W	0.000686163	0.872201	3.74909e-05	0.000686163	0.717609	32.5523
YMR108W	0.000109217	0.930191	5.37837e-06	0.000109217	0.717543	32.5599
YLR113W	0.00124661	0.844666	7.24336e-05	0.00124661	0.717265	32.5919
YCR034W	0.00098704	0.856062	5.69157e-05	0.00098704	0.71677	32.649
YDR476C	0.000460044	0.887902	2.53378e-05	0.000460044	0.716305	32.7025
YLR212C	0.000996356	0.85562	5.94034e-05	0.000996356	0.715609	32.7828
YEL032W	0.00123268	0.845234	7.51178e-05	0.00123268	0.715522	32.7928
YNL169C	0.000288929	0.903793	1.58129e-05	0.000288929	0.715515	32.7936
YHR042W	0.000507823	0.884208	2.9092e-05	0.000507823	0.715155	32.8351
YJR070C	0.00110703	0.850568	6.85053e-05	0.00110703	0.714614	32.8976
YLR192C	0.00174698	0.826626	0.000126482	0.00174698	0.710533	33.368
YOR128C	0.000717976	0.870291	4.89187e-05	0.000717976	0.709863	33.4452
YMR199W	0.000498586	0.884903	3.34178e-05	0.000498586	0.709524	33.4843
YDR146C	0.00262748	0.802079	0.000208621	0.00262748	0.708804	33.5672
YFL018C	0.000152586	0.922044	1.01878e-05	0.000152586	0.707379	33.7316
YPL067C	0.00185221	0.823298	0.00014814	0.00185221	0.70709	33.7649
YGL097W	0.000492277	0.885383	3.55013e-05	0.000492277	0.706862	33.7911
YAR018C	0.000753956	0.868198	5.79861e-05	0.000753956	0.705608	33.9356
YNR040W	0.00160129	0.831467	0.000132666	0.00160129	0.705242	33.9779
YNL327W	0.000325991	0.899897	2.44474e-05	0.000325991	0.70456	34.0565
YBR079C	3.86229e-05	0.950502	2.67418e-06	3.86229e-05	0.704421	34.0725
YCR072C	0.000102267	0.931691	7.60091e-06	0.000102267	0.702992	34.2372
YPR058W	0.000884983	0.861106	7.42593e-05	0.000884983	0.702866	34.2518
YNR017W	0.00044452	0.889158	3.68773e-05	0.00044452	0.701552	34.4032
YJR137C	0.000135196	0.925096	1.12508e-05	0.000135196	0.699317	34.6609
YLR056W	0.000194481	0.915552	1.67575e-05	0.000194481	0.698609	34.7424
YLR209C	0.00117445	0.847658	0.00011438	0.00117445	0.698179	34.792
YKL182W	0.0019132	0.821429	0.000196483	0.0019132	0.697839	34.8313
YKL096W-A	0.00222159	0.812553	0.000237391	0.00222159	0.696898	34.9397
YLR092W	0.000580777	0.878996	5.74807e-05	0.000580777	0.69567	35.0813
YDL052C	0.000650784	0.874398	6.8335e-05	0.000650784	0.693739	35.3039
YKR043C	0.000162603	0.920392	1.59446e-05	0.000162603	0.693621	35.3175
YER023W	0.000279595	0.904827	2.81068e-05	0.000279595	0.693589	35.3212
YER015W	0.000337509	0.898748	3.4284e-05	0.000337509	0.693553	35.3253
YGR175C	8.40956e-05	0.935967	8.32447e-06	8.40956e-05	0.692412	35.4569
YDR033W	0.000623883	0.876123	6.80792e-05	0.000623883	0.692198	35.4815
YOR273C	0.000527067	0.882786	6.04499e-05	0.000527067	0.689946	35.7411
YPL134C	0.00167467	0.828993	0.000209124	0.00167467	0.689882	35.7485
YNR016C	0.00111866	0.850058	0.000135865	0.00111866	0.689683	35.7714
YGL253W	0.000385304	0.894243	4.37558e-05	0.000385304	0.689666	35.7734
YBL039C	0.00233838	0.809413	0.000306655	0.00233838	0.689184	35.829
YJL060W	0.000917906	0.859437	0.000113179	0.000917906	0.688556	35.9013
YNR041C	0.00185543	0.823199	0.00024645	0.00185543	0.687842	35.9837
YPL061W	0.0011849	0.847217	0.000175654	0.0011849	0.682163	36.6382
YJR095W	0.000167609	0.919592	2.25412e-05	0.000167609	0.681958	36.6619
YDR321W	0.000419234	0.89127	5.90413e-05	0.000419234	0.681713	36.6901
YLR060W	0.000809787	0.865081	0.000118814	0.000809787	0.681566	36.7071
YML124C	0.000572705	0.87955	8.25338e-05	0.000572705	0.681466	36.7187
YHR041C	0.00129382	0.842772	0.000196878	0.00129382	0.681395	36.7268
YBR078W	0.000338758	0.898625	4.85093e-05	0.000338758	0.680688	36.8083
YOR340C	0.000715815	0.870419	0.000107094	0.000715815	0.680521	36.8275
YIL162W	0.00234026	0.809364	0.000387719	0.00234026	0.679948	36.8936
YER086W	0.000311849	0.901347	4.55877e-05	0.000311849	0.67976	36.9152
YHR144C	0.000331545	0.89934	4.86422e-05	0.000331545	0.679728	36.9189
YMR208W	0.000565871	0.880024	8.84489e-05	0.000565871	0.678318	37.0815
YER003C	0.00036413	0.896189	5.61894e-05	0.00036413	0.677965	37.1222
YLR300W	8.77761e-05	0.935054	1.35019e-05	8.77761e-05	0.676128	37.3339
YPR034W	0.000389153	0.893897	6.45321e-05	0.000389153	0.675319	37.4272
YBR031W	0.000690683	0.871926	0.000124248	0.000690683	0.673277	37.6626
YIL094C	7.48143e-05	0.938396	1.2418e-05	7.48143e-05	0.673097	37.6834
YFR034C	0.000524752	0.882955	0.000100592	0.000524752	0.670236	38.0132
YML126C	0.000579488	0.879085	0.000113087	0.000579488	0.669725	38.0721
YMR166C	0.00110742	0.850551	0.000229406	0.00110742	0.668773	38.1818
YLR372W	0.00088804	0.860949	0.000182956	0.00088804	0.668473	38.2163
YKR013W	2.65735e-05	0.95627	4.93017e-06	2.65735e-05	0.668067	38.2632
YDL131W	0.000184972	0.916936	3.68665e-05	0.000184972	0.667106	38.3739
YGR031W	0.000137099	0.924749	2.73501e-05	0.000137099	0.666714	38.4191
YFL022C	0.000161246	0.920612	3.30811e-05	0.000161246	0.66582	38.5222
YLR175W	0.000393351	0.893522	8.38084e-05	0.000393351	0.665585	38.5493
YBL045C	0.00031996	0.90051	6.80993e-05	0.00031996	0.665304	38.5816
YGL040C	0.000194333	0.915573	4.07387e-05	0.000194333	0.665211	38.5924
YGR014W	0.0001777	0.918027	3.78722e-05	0.0001777	0.66446	38.679
YER019W	0.000359092	0.896663	7.86595e-05	0.000359092	0.664351	38.6916
YMR217W	0.00010145	0.931872	2.16205e-05	0.00010145	0.663851	38.7491
YDR309C	0.000283889	0.904349	6.44654e-05	0.000283889	0.662591	38.8944
YLR303W	0.000756519	0.868052	0.00018402	0.000756519	0.661486	39.0218
YLR315W	0.00133382	0.841204	0.000335068	0.00133382	0.661418	39.0297
YDL236W	0.000933535	0.85866	0.000235891	0.000933535	0.660374	39.15
YMR241W	0.000862234	0.862283	0.000221605	0.000862234	0.659522	39.2482
YGL055W	0.0026482	0.801575	0.000739471	0.0026482	0.658886	39.3215
YDR353W	6.85901e-05	0.94014	1.67242e-05	6.85901e-05	0.658297	39.3894
YLR150W	0.00218919	0.813444	0.000613724	0.00218919	0.658161	39.4051
YAL023C	0.000478881	0.886416	0.000125001	0.000478881	0.657843	39.4417
YJL121C	0.00182341	0.824196	0.000524335	0.00182341	0.656603	39.5847
YFL037W	0.00143441	0.837398	0.000415045	0.00143441	0.655758	39.6821
YLR141W	0.00203111	0.817927	0.000637105	0.00203111	0.653216	39.975
YDR354W	0.000106134	0.930848	3.01917e-05	0.000106134	0.65264	40.0415
YOR108W	0.00140557	0.83847	0.00045976	0.00140557	0.650587	40.2782
YGR244C	1.68412e-05	0.962407	4.92354e-06	1.68412e-05	0.650416	40.2979
YIL015W	0.00117694	0.847552	0.000414096	0.00117694	0.647164	40.6727
YPL262W	3.31039e-05	0.952967	1.06435e-05	3.31039e-05	0.647038	40.6872
YPL273W	0.000243935	0.909007	8.20203e-05	0.000243935	0.646781	40.7169
YKR016W	0.000109032	0.93023	3.77109e-05	0.000109032	0.644919	40.9316
YBR158W	0.000195827	0.91536	7.66543e-05	0.000195827	0.64042	41.4502
YLR340W	0.000953558	0.857676	0.000440354	0.000953558	0.635288	42.0418
YDL226C	0.000129472	0.926158	6.35531e-05	0.000129472	0.630896	42.548
YGR285C	0.000342097	0.898297	0.000172349	0.000342097	0.630506	42.593
YHR024C	0.000108188	0.930409	5.42318e-05	0.000108188	0.629937	42.6586
YDL229W	0.00187693	0.822536	0.00100606	0.00187693	0.62977	42.6778
YPL246C	0.000354433	0.897106	0.000186653	0.000354433	0.628679	42.8036
YPR002W	0.00236633	0.808678	0.00132641	0.00236633	0.628122	42.8678
YER154W	0.000296376	0.902984	0.000159051	0.000296376	0.627752	42.9104
YNR043W	0.000701921	0.871248	0.000421203	0.000701921	0.623683	43.3795
YGR078C	3.52332e-05	0.951985	2.04335e-05	3.52332e-05	0.623549	43.3949
YLR205C	0.000979131	0.85644	0.000615666	0.000979131	0.621937	43.5808
YGR108W	0.000144234	0.923479	9.48769e-05	0.000144234	0.618852	43.9363
YLR314C	0.000137065	0.924755	9.54054e-05	0.000137065	0.61647	44.2109
YGR185C	2.21052e-05	0.958859	1.52602e-05	2.21052e-05	0.616361	44.2235
YPL252C	0.00191278	0.821442	0.00139564	0.00191278	0.615846	44.2829
YLR432W	0.0010336	0.853879	0.000756127	0.0010336	0.615276	44.3486
YJR010W	5.66738e-05	0.943802	4.0422e-05	5.66738e-05	0.615213	44.3558
YCL018W	0.000130857	0.925898	9.60977e-05	0.000130857	0.614211	44.4714
YHL032C	0.000276027	0.905229	0.000205721	0.000276027	0.613824	44.5159
YGR260W	0.000243693	0.909037	0.00018882	0.000243693	0.612123	44.712
YAR035W	0.00106839	0.852291	0.000844811	0.00106839	0.611809	44.7483
YIR034C	9.12027e-05	0.934227	7.08303e-05	9.12027e-05	0.611781	44.7515
YPR183W	0.00101876	0.854568	0.000834953	0.00101876	0.610174	44.9367
YHR019C	7.89594e-05	0.937287	6.40162e-05	7.89594e-05	0.609957	44.9617
YHR128W	0.000669774	0.873209	0.000556859	0.000669774	0.609379	45.0284
YOR084W	0.000103125	0.931502	8.62691e-05	0.000103125	0.608686	45.1083
YMR296C	0.000828522	0.864068	0.000741152	0.000828522	0.60617	45.3982
YPL131W	0.000303645	0.902208	0.000271483	0.000303645	0.606012	45.4165
YGL126W	0.000232929	0.91038	0.000208524	0.000232929	0.60592	45.4271
YHR163W	0.000842065	0.863345	0.000758881	0.000842065	0.60584	45.4363
YBR048W	0.00077161	0.867196	0.00069797	0.00077161	0.605656	45.4576
YER156C	0.000375858	0.895102	0.000346116	0.000375858	0.604755	45.5614
YLL052C	0.000251183	0.908126	0.000233749	0.000251183	0.604256	45.6189
YGR204W	7.70082e-05	0.937804	7.20584e-05	7.70082e-05	0.60394	45.6554
YDL014W	0.00191719	0.821308	0.0018395	0.00191719	0.603094	45.7529
YHR062C	0.000202434	0.914429	0.000202341	0.000202434	0.601157	45.9762
YGL202W	2.39732e-05	0.957737	2.40093e-05	2.39732e-05	0.601074	45.9857
YLR190W	1.49393e-05	0.963873	1.6143e-05	1.49393e-05	0.597933	46.3477
YFR030W	1.61237e-05	0.962947	1.88567e-05	1.61237e-05	0.594647	46.7266
YJL088W	5.01682e-05	0.946025	6.02376e-05	5.01682e-05	0.593428	46.8671
YFL030W	0.000517974	0.883454	0.000615264	0.000517974	0.593425	46.8675
YJR016C	0.000342128	0.898294	0.000416437	0.000342128	0.592454	46.9794
YMR145C	0.000300693	0.902522	0.000374822	0.000300693	0.591435	47.0968
YPR006C	1.46441e-06	0.983301	1.99978e-06	1.46441e-06	0.588426	47.4437
YNR018W	0.000556403	0.880685	0.000759304	0.000556403	0.587093	47.5973
YMR318C	0.00014305	0.923687	0.000198227	0.00014305	0.58703	47.6046
YOR315W	0.000142632	0.92376	0.000222009	0.000142632	0.58194	48.1914
YKL164C	0.000243649	0.909043	0.000379836	0.000243649	0.581576	48.2334
YGL234W	0.000285398	0.904182	0.000446569	0.000285398	0.58131	48.264
YJR121W	0.000297945	0.902816	0.000474484	0.000297945	0.580488	48.3587
YLR355C	0.000593428	0.878139	0.000976066	0.000593428	0.578436	48.5952
YPL256C	1.32942e-05	0.965244	2.3846e-05	1.32942e-05	0.576748	48.7899
YML054C	0.000159281	0.920932	0.000295266	0.000159281	0.57414	49.0905
YER091C	0.00151879	0.834343	0.00273085	0.00151879	0.572905	49.2329
YBL099W	0.00118424	0.847245	0.00218254	0.00118424	0.572121	49.3233
YBL015W	0.000190376	0.916144	0.00036882	0.000190376	0.572024	49.3344
YGR279C	0.00202137	0.818211	0.0039217	0.00202137	0.568498	49.7409
YPL231W	2.86766e-05	0.955152	7.37005e-05	2.86766e-05	0.561012	50.6038
YBR067C	0.00262614	0.802112	0.00580485	0.00262614	0.56099	50.6063
YKL081W	0.000319573	0.90055	0.00079418	0.000319573	0.56003	50.7171
YNR050C	3.14204e-05	0.953773	8.26529e-05	3.14204e-05	0.55994	50.7274
YMR147W	0.00222882	0.812356	0.00519193	0.00222882	0.558763	50.8631
YKL148C	0.000193106	0.915749	0.000515063	0.000193106	0.557507	51.0078
YOR271C	6.05829e-05	0.942548	0.000171391	6.05829e-05	0.556209	51.1574
YML120C	4.08861e-06	0.976506	1.26417e-05	4.08861e-06	0.554101	51.4005
YDR497C	0.00175048	0.826513	0.00488622	0.00175048	0.550123	51.859
YKL029C	0.000122399	0.927514	0.000395122	0.000122399	0.549447	51.937
YJL200C	5.04278e-05	0.945932	0.000167103	5.04278e-05	0.549385	51.9441
YMR307W	0.00192649	0.821027	0.00546867	0.00192649	0.548867	52.0038
YCR088W	0.00101112	0.854925	0.00324053	0.00101112	0.544967	52.4534
YLR293C	0.000227023	0.911135	0.000882947	0.000227023	0.539692	53.0614
YPR191W	9.82287e-05	0.932594	0.000444345	9.82287e-05	0.534382	53.6736
YIL155C	4.76288e-06	0.975284	2.39674e-05	4.76288e-06	0.533188	53.8111
YCL026C-B	2.66416e-05	0.956233	0.000145273	2.66416e-05	0.52801	54.4081
YOR374W	0.000592828	0.878179	0.00276385	0.000592828	0.527969	54.4128
YML052W	0.000116725	0.928642	0.000608361	0.000116725	0.527477	54.4695
YML085C	0.000182528	0.917299	0.00102629	0.000182528	0.522768	55.0123
YJR077C	0.000468115	0.887261	0.00246712	0.000468115	0.522741	55.0155
YBL030C	0.000128652	0.926312	0.000742955	0.000128652	0.522446	55.0494
YLR153C	0.000425116	0.890771	0.00241277	0.000425116	0.519417	55.3986
YLR354C	7.11955e-05	0.939397	0.000469768	7.11955e-05	0.517651	55.6022
YLR439W	0.00144081	0.837162	0.00818403	0.00144081	0.512789	56.1627
YNR002C	0.00144901	0.836861	0.00919541	0.00144901	0.506537	56.8833
YMR122W-A	0.000510678	0.883995	0.00384416	0.000510678	0.504151	57.1584
YLR237W	0.00130663	0.842266	0.00994311	0.00130663	0.497092	57.9721
YDR234W	1.46758e-05	0.964085	0.000184485	1.46758e-05	0.491594	58.6059
YPL163C	0.00254786	0.804041	0.01949	0.00254786	0.489997	58.79
YHR183W	0.000521591	0.883187	0.00521984	0.000521591	0.489055	58.8985
YER070W	0.000646968	0.87464	0.00636362	0.000646968	0.488449	58.9685
YHR208W	1.21917e-05	0.966229	0.000169856	1.21917e-05	0.487334	59.0969
YIL123W	0.000286736	0.904034	0.00374235	0.000286736	0.479047	60.0522
YML008C	1.26883e-05	0.965778	0.00022784	1.26883e-05	0.475845	60.4214
YPL058C	0.00142763	0.837649	0.0156071	0.00142763	0.475008	60.5178
YJL079C	0.000266301	0.906341	0.00380161	0.000266301	0.474882	60.5324
YNL289W	0.00108705	0.851454	0.0132372	0.00108705	0.47169	60.9003
YGL008C	0.00128392	0.843165	0.015883	0.00128392	0.468827	61.2303
YER043C	0.00259374	0.802905	0.0275424	0.00259374	0.468729	61.2416
YHR025W	0.00232056	0.809886	0.0265417	0.00232056	0.465595	61.6029
YLR180W	8.80981e-05	0.934975	0.0018736	8.80981e-05	0.4612	62.1095
YJR048W	0.000630897	0.875669	0.0112499	0.000630897	0.455523	62.7639
YJR019C	0.000428361	0.890498	0.00849347	0.000428361	0.453533	62.9933
YLL024C	0.000335028	0.898993	0.00695771	0.000335028	0.453286	63.0218
YOR348C	0.00203677	0.817762	0.0297538	0.00203677	0.451604	63.2157
YLR348C	3.74575e-05	0.951002	0.00223265	3.74575e-05	0.415734	67.3505
YAL012W	1.6194e-06	0.982733	0.000142209	1.6194e-06	0.410296	67.9774
YLR110C	0.000282195	0.904537	0.0189505	0.000282195	0.389005	70.4318
YDR502C	0.000418698	0.891315	0.0253324	0.000418698	0.388619	70.4762
YHR174W	0.001796	0.825059	NA	0.001796	0	70.5234
YGR203W	1.46822e-05	0.96408	0.00195572	1.46822e-05	0.383183	71.1028
YBR177C	3.80195e-05	0.950759	0.00850501	3.80195e-05	0.349995	74.9285
YPR074C	3.0108e-06	0.978778	0.0148816	3.0108e-06	0.234366	88.2576
YJL153C	0.00243172	0.80698	NA	0.00243172	0	89.2614
YJL158C	4.55601e-05	0.947719	NA	4.55601e-05	0	92.8608

## Sheet: maSigPro_Ret_pH3 50CO2 (531)
	p-value	R-squared	p.valor_beta0	p.valor_Time	beta0	betaTime
YDR345C	0.000133143	0.925473	2.14324e-06	0.000133143	1.58406	-49.8136
YML116W-A	0.000611541	0.876932	6.4752e-06	0.000611541	1.50849	-43.3683
YCR021C	1.23226e-05	0.966109	8.10938e-08	1.23226e-05	1.47467	-40.4837
YHR094C	0.000281907	0.904569	2.11263e-06	0.000281907	1.47352	-40.3853
YOR318C	0.000341242	0.898381	2.4599e-06	0.000341242	1.46726	-39.8517
YHR139C	0.00210115	0.815913	1.84428e-05	0.00210115	1.46661	-39.7962
YPR150W	0.0015176	0.834386	8.85054e-06	0.0015176	1.42653	-36.3782
YOR062C	0.000764013	0.867625	3.18445e-06	0.000764013	1.40152	-34.2444
YKR075C	0.000238183	0.90972	8.35466e-07	0.000238183	1.39515	-33.7019
YKL221W	0.000117614	0.928463	3.69789e-07	0.000117614	1.38928	-33.201
YGL088W	0.000605381	0.87734	2.03016e-06	0.000605381	1.38365	-32.7203
YER188C-A	0.000973545	0.856708	3.08676e-06	0.000973545	1.37396	-31.894
YMR323W	0.000528741	0.882664	1.43972e-06	0.000528741	1.36665	-31.2706
YPL119C-A	0.000127194	0.926589	3.01189e-07	0.000127194	1.36417	-31.0592
YMR175W	7.11503e-06	0.971758	1.5008e-08	7.11503e-06	1.36359	-31.0097
YPL223C	0.000853239	0.862755	2.30318e-06	0.000853239	1.36157	-30.8379
YKL070W	0.000779156	0.866772	2.03648e-06	0.000779156	1.35977	-30.6839
YNL170W	0.000686917	0.872155	1.52568e-06	0.000686917	1.34772	-29.6559
YDR504C	0.0008942	0.860634	1.95809e-06	0.0008942	1.3442	-29.356
YHR130C	0.00263768	0.80183	6.70683e-06	0.00263768	1.34326	-29.2758
YCR005C	0.000265097	0.906481	4.82726e-07	0.000265097	1.33915	-28.9257
YMR325W	0.000666517	0.873412	1.29008e-06	0.000666517	1.33728	-28.7655
YMR040W	4.67564e-05	0.947268	7.38466e-08	4.67564e-05	1.33609	-28.664
YMR114C	1.96059e-05	0.960464	2.86009e-08	1.96059e-05	1.33255	-28.3628
YKL065W-A	0.000352388	0.897302	6.00977e-07	0.000352388	1.33243	-28.3519
YLR053C	0.0011161	0.85017	2.13604e-06	0.0011161	1.33173	-28.2925
YGR142W	8.64251e-05	0.935386	1.15645e-07	8.64251e-05	1.32178	-27.4442
YOL131W	0.000351156	0.89742	4.99246e-07	0.000351156	1.31921	-27.2249
YCL048W	0.00167164	0.829093	2.69514e-06	0.00167164	1.31507	-26.8719
YNL042W	3.35929e-05	0.952738	3.86204e-08	3.35929e-05	1.31415	-26.7934
YMR180C	0.00228401	0.810862	3.8185e-06	0.00228401	1.314	-26.78
YGR174W-A	0.00137205	0.839735	2.06405e-06	0.00137205	1.31231	-26.6359
YJL205C	0.000130842	0.925901	1.56545e-07	0.000130842	1.31227	-26.6331
YOL045W	0.00175516	0.826362	2.62332e-06	0.00175516	1.30927	-26.3772
YOL159C	0.00122537	0.845534	1.72181e-06	0.00122537	1.30871	-26.3292
YGL248W	0.00188212	0.822376	2.75318e-06	0.00188212	1.30703	-26.1859
YMR118C	7.06824e-05	0.939542	7.52712e-08	7.06824e-05	1.3067	-26.1576
YOR020C	0.00014367	0.923578	1.56464e-07	0.00014367	1.30549	-26.0546
YOR257W	1.66303e-05	0.962564	1.64234e-08	1.66303e-05	1.30548	-26.0535
YPL058C	0.00124252	0.844832	1.64226e-06	0.00124252	1.30443	-25.9641
YDR277C	0.00164274	0.83006	2.21132e-06	0.00164274	1.30289	-25.8324
YGL209W	0.00115325	0.84856	1.43644e-06	0.00115325	1.30116	-25.6851
YNL213C	2.17856e-05	0.959057	1.95815e-08	2.17856e-05	1.29872	-25.4768
YKL163W	0.000700329	0.871343	7.70708e-07	0.000700329	1.29712	-25.341
YPR101W	0.000264339	0.906569	2.509e-07	0.000264339	1.29363	-25.0432
YLR457C	7.45249e-05	0.938474	5.97727e-08	7.45249e-05	1.2882	-24.5801
YMR182W-A	0.00216598	0.814088	2.40039e-06	0.00216598	1.28733	-24.5056
YPL052W	0.000940288	0.858326	8.9761e-07	0.000940288	1.28583	-24.378
YIL111W	0.00190624	0.82164	1.87019e-06	0.00190624	1.28114	-23.978
YOR032C	0.00147527	0.835904	1.31501e-06	0.00147527	1.27781	-23.6941
YOR015W	0.000169761	0.919253	1.13782e-07	0.000169761	1.27437	-23.4005
YHR157W	8.29286e-05	0.936262	5.26578e-08	8.29286e-05	1.27378	-23.3503
YPR036W-A	0.000174338	0.918542	1.13877e-07	0.000174338	1.27276	-23.2628
YLR119W	0.000208517	0.91359	1.35959e-07	0.000208517	1.2719	-23.1896
YBR068C	0.00126032	0.844111	9.81722e-07	0.00126032	1.27122	-23.1319
YJR155W	3.39089e-06	0.977923	1.81984e-09	3.39089e-06	1.27012	-23.0377
YOR208W	9.69002e-06	0.968708	5.20477e-09	9.69002e-06	1.26886	-22.9304
YLR361C-A	8.22138e-05	0.936444	4.65866e-08	8.22138e-05	1.26726	-22.7938
YHR164C	3.60166e-05	0.951634	1.8698e-08	3.60166e-05	1.26451	-22.5598
YMR286W	0.00103522	0.853804	6.43704e-07	0.00103522	1.26	-22.1749
YDR003W-A	0.00102839	0.85412	6.1821e-07	0.00102839	1.25819	-22.0206
YMR096W	0.000187838	0.916514	9.36649e-08	0.000187838	1.25729	-21.9433
YCR097W	0.000554658	0.880808	2.96929e-07	0.000554658	1.25593	-21.8273
YPL111W	0.000543334	0.881612	2.65081e-07	0.000543334	1.25109	-21.4145
YMR089C	0.000821245	0.864459	4.08526e-07	0.000821245	1.2496	-21.288
YBR157C	5.38515e-06	0.974254	1.99364e-09	5.38515e-06	1.24935	-21.2666
YOR023C	0.000412713	0.891828	1.87242e-07	0.000412713	1.24874	-21.2144
YOL081W	0.000216824	0.912471	9.16088e-08	0.000216824	1.24793	-21.1452
YPL071C	0.000202221	0.914459	7.74523e-08	0.000202221	1.24317	-20.7393
YJL155C	0.000284005	0.904336	1.10767e-07	0.000284005	1.24271	-20.7005
YIL117C	0.000128784	0.926287	4.45113e-08	0.000128784	1.23959	-20.434
YPL089C	0.000168086	0.919517	5.85484e-08	0.000168086	1.23908	-20.391
YCL012C	0.000276169	0.905213	9.86967e-08	0.000276169	1.23846	-20.3375
YOR075W	0.000176914	0.918147	6.09573e-08	0.000176914	1.23837	-20.3297
YAR020C	0.001714	0.827697	7.55435e-07	0.001714	1.23803	-20.301
YBL078C	0.000418333	0.891347	1.52164e-07	0.000418333	1.23747	-20.2529
YBR089C-A	0.000475076	0.886713	1.6575e-07	0.000475076	1.2348	-20.0256
YOR328W	0.00223512	0.812184	9.56404e-07	0.00223512	1.2343	-19.9832
YJR052W	0.00164401	0.830017	6.41717e-07	0.00164401	1.23241	-19.8222
YMR066W	0.00149774	0.835094	5.29326e-07	0.00149774	1.22838	-19.4781
YGL005C	6.9331e-05	0.939927	1.78958e-08	6.9331e-05	1.22726	-19.3821
YMR174C	0.000246591	0.908682	6.72317e-08	0.000246591	1.22593	-19.2694
YKL050C	0.00053117	0.882488	1.53891e-07	0.00053117	1.22542	-19.2253
YBR258C	3.94012e-06	0.976793	8.81603e-10	3.94012e-06	1.22503	-19.1921
YGR258C	0.0013329	0.84124	4.2641e-07	0.0013329	1.22456	-19.1526
YDL070W	0.00125273	0.844418	3.85991e-07	0.00125273	1.22326	-19.0412
YLR298C	0.0016982	0.828215	5.35678e-07	0.0016982	1.22215	-18.9471
YGL036W	0.00176589	0.826018	5.25991e-07	0.00176589	1.21926	-18.6999
YPL013C	0.000520946	0.883235	1.3031e-07	0.000520946	1.21882	-18.6628
YKR061W	0.00129087	0.842889	3.55207e-07	0.00129087	1.21793	-18.5871
YKL032C	5.92891e-05	0.942957	1.21131e-08	5.92891e-05	1.21701	-18.508
YLR037C	0.00248234	0.805688	6.89581e-07	0.00248234	1.21344	-18.2042
YMR064W	0.000814399	0.86483	1.88979e-07	0.000814399	1.21322	-18.185
YJL035C	0.000220339	0.912006	4.45544e-08	0.000220339	1.21295	-18.1618
YLR225C	0.000548391	0.881252	1.20001e-07	0.000548391	1.21269	-18.14
YLR019W	0.0014442	0.837037	3.56317e-07	0.0014442	1.21238	-18.1135
YOL162W	0.000918466	0.859409	2.09823e-07	0.000918466	1.21187	-18.07
YFL016C	0.00240985	0.807545	6.40003e-07	0.00240985	1.21174	-18.0586
YKR053C	0.000219857	0.912069	4.29538e-08	0.000219857	1.21147	-18.0361
YDR482C	0.000375951	0.895093	7.51214e-08	0.000375951	1.21044	-17.9483
YGR166W	0.00219629	0.813249	5.34179e-07	0.00219629	1.20871	-17.8006
YNL211C	0.000187138	0.916616	3.16193e-08	0.000187138	1.20586	-17.5576
YBL060W	0.00128053	0.843301	2.62495e-07	0.00128053	1.2053	-17.5095
YLR337C	0.0015325	0.833858	3.11394e-07	0.0015325	1.20378	-17.3798
YDR461C-A	0.0013499	0.840583	2.55104e-07	0.0013499	1.20162	-17.196
YER187W	0.00112718	0.849686	2.05716e-07	0.00112718	1.20129	-17.1679
YOR221C	0.000738888	0.869066	1.2063e-07	0.000738888	1.19906	-16.9775
YDL115C	0.000272501	0.905629	3.75434e-08	0.000272501	1.1964	-16.7506
YBR004C	0.00217116	0.813944	3.8354e-07	0.00217116	1.19572	-16.6924
YER169W	0.000199788	0.914799	2.59122e-08	0.000199788	1.19502	-16.6328
YLR193C	0.00202015	0.818247	3.44649e-07	0.00202015	1.19487	-16.6197
YLR466C-B	0.00162042	0.830815	2.65762e-07	0.00162042	1.19481	-16.6147
YLR007W	4.20115e-05	0.949104	4.94009e-09	4.20115e-05	1.19478	-16.6127
YIL008W	0.000506347	0.884318	6.97957e-08	0.000506347	1.1941	-16.5542
YDR200C	0.00112292	0.849872	1.69813e-07	0.00112292	1.19385	-16.5328
YML068W	0.000501322	0.884696	6.68737e-08	0.000501322	1.19287	-16.4495
YJR082C	0.00148383	0.835595	2.27429e-07	0.00148383	1.19273	-16.4377
YGR097W	0.00227557	0.811088	3.72741e-07	0.00227557	1.19243	-16.4121
YNL133C	0.0017433	0.826745	2.70939e-07	0.0017433	1.19224	-16.3961
YDR460W	0.00114651	0.84885	1.62117e-07	0.00114651	1.19114	-16.3022
YBL107C	0.000529125	0.882636	6.71971e-08	0.000529125	1.19076	-16.2699
YHR097C	0.00243617	0.806866	3.63376e-07	0.00243617	1.18837	-16.0653
YBR184W	0.00130374	0.84238	1.6874e-07	0.00130374	1.18708	-15.9559
YNR031C	0.00228117	0.810938	3.22738e-07	0.00228117	1.18686	-15.9366
YNL157W	0.000311775	0.901355	3.15095e-08	0.000311775	1.18421	-15.7108
YMR044W	0.000450533	0.888668	4.66521e-08	0.000450533	1.1838	-15.6758
YMR190C	7.69669e-05	0.937815	6.89549e-09	7.69669e-05	1.18345	-15.6456
YDR275W	0.00137369	0.839673	1.51519e-07	0.00137369	1.18094	-15.432
YGL166W	0.00230375	0.810333	2.69372e-07	0.00230375	1.17984	-15.3379
YER162C	7.13075e-05	0.939366	5.6465e-09	7.13075e-05	1.17918	-15.2816
YIL055C	0.00148753	0.835461	1.57713e-07	0.00148753	1.17908	-15.2734
YNL147W	0.00161426	0.831024	1.70944e-07	0.00161426	1.17857	-15.2295
YEL030W	0.000593181	0.878155	5.22534e-08	0.000593181	1.17697	-15.0933
YPL151C	0.00166913	0.829177	1.68779e-07	0.00166913	1.17675	-15.0744
YKL023W	0.000729624	0.869606	6.32548e-08	0.000729624	1.17556	-14.9731
YNL223W	3.49751e-06	0.977694	2.13276e-10	3.49751e-06	1.17362	-14.8075
YKL061W	0.00078463	0.866467	6.33773e-08	0.00078463	1.17282	-14.7398
YBR242W	0.000948041	0.857946	7.64754e-08	0.000948041	1.17194	-14.664
YCL056C	0.000504266	0.884475	3.68373e-08	0.000504266	1.17118	-14.5997
YKL203C	0.000133656	0.925378	8.70327e-09	0.000133656	1.17115	-14.5971
YMR238W	0.00221148	0.812831	1.98663e-07	0.00221148	1.17098	-14.5823
YKL071W	0.000136668	0.924827	8.86426e-09	0.000136668	1.17097	-14.5815
YAL028W	0.001525	0.834123	1.26424e-07	0.001525	1.17047	-14.5389
YDR122W	0.00217867	0.813736	1.92009e-07	0.00217867	1.17043	-14.5356
YNL155W	0.00026472	0.906525	1.73115e-08	0.00026472	1.16956	-14.4615
YDR464W	0.00236834	0.808625	2.00783e-07	0.00236834	1.16861	-14.3803
YOL159C-A	0.00164112	0.830114	1.27963e-07	0.00164112	1.16803	-14.331
YDR313C	0.000704887	0.87107	4.85533e-08	0.000704887	1.16795	-14.3241
YJL099W	0.00133152	0.841293	9.75244e-08	0.00133152	1.16709	-14.2503
YJL092W	0.00217875	0.813734	1.64326e-07	0.00217875	1.1653	-14.0984
YDR162C	0.00169148	0.828436	1.20521e-07	0.00169148	1.16493	-14.0664
YGR032W	0.000771585	0.867197	4.75142e-08	0.000771585	1.16396	-13.9834
YHR165C	0.00205582	0.817211	1.42846e-07	0.00205582	1.16302	-13.9036
YLR387C	0.000879949	0.861364	5.31436e-08	0.000879949	1.16279	-13.8843
YGL093W	0.00010614	0.930847	5.24202e-09	0.00010614	1.16264	-13.8713
YNL206C	0.000900864	0.860296	5.42945e-08	0.000900864	1.16263	-13.8702
YPL070W	0.000774751	0.867019	4.51541e-08	0.000774751	1.16219	-13.8329
YNL014W	0.000484293	0.885996	2.63472e-08	0.000484293	1.16175	-13.7952
YLR247C	7.96787e-05	0.937099	3.71992e-09	7.96787e-05	1.16141	-13.766
YDL065C	0.00179616	0.825054	1.11374e-07	0.00179616	1.1602	-13.6627
YJL176C	0.00113318	0.849425	6.50279e-08	0.00113318	1.16008	-13.6528
YOR034C	0.000778407	0.866814	4.24037e-08	0.000778407	1.16006	-13.6509
YDL053C	0.000257334	0.907391	1.12439e-08	0.000257334	1.15685	-13.3771
YIL165C	0.00091409	0.859629	4.37231e-08	0.00091409	1.15544	-13.2568
YNR032C-A	1.97741e-05	0.960351	7.03191e-10	1.97741e-05	1.15498	-13.2182
YDR457W	2.20293e-05	0.958906	7.77739e-10	2.20293e-05	1.15465	-13.1901
YDR420W	0.000579122	0.87911	2.52431e-08	0.000579122	1.15436	-13.1648
YDR351W	0.00121084	0.846134	5.69448e-08	0.00121084	1.15373	-13.1112
YGL163C	0.00229983	0.810438	1.20262e-07	0.00229983	1.15363	-13.1026
YLR421C	0.000960702	0.857329	4.23126e-08	0.000960702	1.15278	-13.0299
YHR030C	4.31163e-05	0.948665	1.4477e-09	4.31163e-05	1.15236	-12.9948
YDR167W	0.000921493	0.859258	3.78435e-08	0.000921493	1.15089	-12.8695
YFL017W-A	2.21606e-06	0.980834	6.16578e-11	2.21606e-06	1.14938	-12.7401
YPR061C	0.00172679	0.82728	7.32544e-08	0.00172679	1.14905	-12.7118
YOR213C	0.00223769	0.812114	9.88837e-08	0.00223769	1.14887	-12.6965
YHR102W	0.000171303	0.919012	5.47991e-09	0.000171303	1.14863	-12.6761
YOR035C	0.0001825	0.917303	5.86463e-09	0.0001825	1.14862	-12.6757
YKR062W	1.94132e-05	0.960593	5.47655e-10	1.94132e-05	1.14826	-12.6446
YGL013C	8.27301e-05	0.936313	2.46969e-09	8.27301e-05	1.14801	-12.6237
YGR292W	0.00223388	0.812218	8.14169e-08	0.00223388	1.14347	-12.2359
YNR010W	0.00106622	0.852389	3.42049e-08	0.00106622	1.14334	-12.2254
YDR335W	4.2254e-05	0.949007	1.02837e-09	4.2254e-05	1.14328	-12.2201
YDR495C	0.000913105	0.859678	2.84529e-08	0.000913105	1.14314	-12.2082
YNR006W	0.00217992	0.813701	7.78745e-08	0.00217992	1.14304	-12.1999
YBL018C	0.00228902	0.810727	7.98323e-08	0.00228902	1.14213	-12.1222
YLR227C	0.000755612	0.868103	2.21114e-08	0.000755612	1.14211	-12.1199
YNL294C	0.0017529	0.826435	5.76212e-08	0.0017529	1.14186	-12.0986
YGL243W	0.00159622	0.831641	5.06157e-08	0.00159622	1.14132	-12.0525
YNL149C	0.000864423	0.862169	2.45935e-08	0.000864423	1.14087	-12.0147
YBL088C	3.83537e-06	0.977	7.6442e-11	3.83537e-06	1.1399	-11.9314
YMR100W	0.00139763	0.838768	4.00247e-08	0.00139763	1.13917	-11.8695
YML007W	6.11616e-07	0.987511	1.14061e-11	6.11616e-07	1.13886	-11.8431
YKL063C	0.00217176	0.813928	6.54746e-08	0.00217176	1.1385	-11.8122
YER144C	0.000352342	0.897306	8.26011e-09	0.000352342	1.13844	-11.807
YNL077W	8.70063e-05	0.935243	1.72731e-09	8.70063e-05	1.13686	-11.6723
YML065W	0.000468222	0.887252	1.05933e-08	0.000468222	1.13675	-11.6634
YGR231C	0.000561052	0.880359	1.22653e-08	0.000561052	1.13535	-11.5438
YPL168W	0.00161396	0.831034	4.05656e-08	0.00161396	1.13514	-11.5262
YPR049C	0.00260932	0.802523	7.06914e-08	0.00260932	1.13478	-11.4949
YFL033C	4.70246e-05	0.947169	8.04854e-10	4.70246e-05	1.13388	-11.4187
YDR515W	0.000232951	0.910378	4.38252e-09	0.000232951	1.13371	-11.4039
YKL222C	0.000258079	0.907303	4.74476e-09	0.000258079	1.13291	-11.3357
YML051W	0.00112287	0.849874	2.24956e-08	0.00112287	1.13087	-11.1619
YER172C	0.000230487	0.910691	3.75075e-09	0.000230487	1.13012	-11.0973
YNL006W	9.36501e-07	0.985609	1.22631e-11	9.36501e-07	1.12976	-11.0668
YIL146C	0.00253536	0.804353	5.58774e-08	0.00253536	1.12975	-11.0658
YMR124W	0.00185003	0.823366	3.79319e-08	0.00185003	1.12944	-11.04
YDR538W	0.00135919	0.840226	2.62898e-08	0.00135919	1.12929	-11.0268
YIL002W-A	0.000671788	0.873085	1.10179e-08	0.000671788	1.12768	-10.8892
YOR262W	0.00153811	0.83366	2.62365e-08	0.00153811	1.12578	-10.7276
YKL196C	0.000862011	0.862295	1.25654e-08	0.000862011	1.12413	-10.5865
YFR006W	0.00266687	0.801123	4.44538e-08	0.00266687	1.12285	-10.4775
YKL006C-A	0.000749041	0.86848	1.00251e-08	0.000749041	1.12257	-10.4541
YDL044C	0.00104403	0.853399	1.44465e-08	0.00104403	1.1223	-10.4311
YCR014C	0.00271295	0.800017	4.23457e-08	0.00271295	1.12126	-10.3421
YOL036W	0.00196988	0.819728	2.82026e-08	0.00196988	1.12072	-10.2961
YPL159C	0.000161284	0.920606	1.683e-09	0.000161284	1.12032	-10.262
YMR313C	0.00150098	0.834978	1.86694e-08	0.00150098	1.11863	-10.1178
YOL133W	0.00256842	0.803531	3.51252e-08	0.00256842	1.11854	-10.1103
YDR006C	0.00167997	0.828817	2.03064e-08	0.00167997	1.11758	-10.028
YBL026W	0.00117796	0.847509	1.28542e-08	0.00117796	1.1166	-9.94444
YIL112W	0.000794517	0.865919	8.0489e-09	0.000794517	1.11619	-9.90933
YFL007W	0.000320168	0.900489	2.70679e-09	0.000320168	1.11447	-9.76275
YBR290W	0.000525836	0.882876	4.59784e-09	0.000525836	1.1141	-9.73147
YFL049W	0.000755695	0.868099	6.20575e-09	0.000755695	1.11187	-9.54104
YBR108W	0.00174591	0.82666	1.60134e-08	0.00174591	1.11154	-9.51328
YBR062C	0.000572947	0.879534	4.17576e-09	0.000572947	1.11011	-9.39075
YER166W	0.00219631	0.813248	1.84785e-08	0.00219631	1.10891	-9.28888
YGR184C	9.15755e-05	0.934138	5.34149e-10	9.15755e-05	1.10874	-9.27455
YDR485C	0.00129417	0.842758	9.6271e-09	0.00129417	1.10829	-9.23565
YPL214C	3.12737e-05	0.953845	1.66269e-10	3.12737e-05	1.10797	-9.20829
YPL150W	0.00223746	0.81212	1.58183e-08	0.00223746	1.10539	-8.98844
YJL084C	0.00266939	0.801062	1.90509e-08	0.00266939	1.10488	-8.94529
YOR191W	0.00192921	0.820945	1.18398e-08	0.00192921	1.1032	-8.80205
YBR057C	0.000412447	0.891851	2.03298e-09	0.000412447	1.10311	-8.79429
YOR007C	0.00237153	0.808542	1.29556e-08	0.00237153	1.10028	-8.55307
YKL015W	0.000237325	0.909827	9.38951e-10	0.000237325	1.09997	-8.52654
YOR059C	0.000353684	0.897178	1.19392e-09	0.000353684	1.09646	-8.22718
YER105C	0.00198464	0.81929	8.42379e-09	0.00198464	1.09635	-8.21738
YOL026C	0.000885833	0.861062	3.07022e-09	0.000885833	1.09506	-8.1074
YGR091W	0.00239547	0.807918	7.27203e-09	0.00239547	1.09003	-7.6783
YHR135C	0.00196208	0.81996	5.69684e-09	0.00196208	1.08993	-7.6698
YPL022W	0.000423454	0.890912	9.44488e-10	0.000423454	1.08915	-7.60309
YIL095W	0.00231745	0.809968	6.09372e-09	0.00231745	1.08781	-7.48919
YBL079W	0.00150932	0.83468	3.30362e-09	0.00150932	1.08615	-7.34747
YNL331C	0.00245825	0.806301	5.81663e-09	0.00245825	1.08596	-7.33133
YGL091C	0.00185471	0.823221	2.17139e-09	0.00185471	1.07645	-6.52014
YBL041W	0.00114764	0.848801	1.15407e-09	0.00114764	1.07546	-6.43615
YGL003C	0.000518584	0.883408	3.32813e-10	0.000518584	1.07095	-6.05077
YOR353C	0.000625131	0.876042	3.72671e-10	0.000625131	1.06974	-5.94836
YGL011C	0.00258312	0.803167	1.35165e-09	0.00258312	1.06544	-5.58135
YDR463W	0.00187362	0.822637	4.93896e-10	0.00187362	1.0586	-4.99806
YKL058W	0.0012711	0.843678	4.00809e-11	0.0012711	1.04089	-3.48713
YBL057C	0.00213565	0.814937	1.42495e-10	0.00213565	0.958002	3.58193
YHR098C	0.00247063	0.805985	1.76926e-10	0.00247063	0.957721	3.60586
YPR008W	0.00208319	0.816425	2.49829e-10	0.00208319	0.953851	3.93595
YGR255C	0.00176528	0.826038	7.87726e-10	0.00176528	0.942908	4.86928
YJL029C	0.00130653	0.842271	7.46433e-10	0.00130653	0.940171	5.10267
YOR155C	0.00193256	0.820844	1.59385e-09	0.00193256	0.937294	5.34803
YOR090C	0.00150182	0.834948	2.40351e-09	0.00150182	0.929985	5.97145
YNL222W	0.00247049	0.805989	4.98844e-09	0.00247049	0.928442	6.10305
YNL189W	0.0024649	0.806131	6.59008e-09	0.0024649	0.925258	6.37461
YNL181W	0.000122568	0.927481	3.50895e-10	0.000122568	0.920107	6.81389
YLR256W	4.39737e-05	0.948329	1.21696e-10	4.39737e-05	0.919816	6.83874
YER122C	0.00162157	0.830775	7.4441e-09	0.00162157	0.917785	7.0119
YKL164C	0.00136115	0.840151	6.24626e-09	0.00136115	0.917423	7.04284
YBR058C	0.000242531	0.90918	1.06648e-09	0.000242531	0.915352	7.21943
YJR051W	0.00139452	0.838885	9.52904e-09	0.00139452	0.912293	7.48035
YLR188W	0.0013329	0.84124	1.00162e-08	0.0013329	0.910915	7.59784
YDL084W	0.000105119	0.931067	6.92483e-10	0.000105119	0.909134	7.7498
YKL210W	0.000204435	0.914151	1.48366e-09	0.000204435	0.908448	7.80823
YKL213C	0.0017385	0.8269	1.69774e-08	0.0017385	0.907919	7.85342
YLR208W	0.000157692	0.921193	1.17175e-09	0.000157692	0.907845	7.85974
YJL071W	0.00175986	0.826211	1.83844e-08	0.00175986	0.907002	7.93158
YNL304W	0.00168637	0.828605	1.786e-08	0.00168637	0.906703	7.9571
YHR001W	0.00175133	0.826486	2.26436e-08	0.00175133	0.903938	8.19296
YMR167W	0.000135137	0.925106	1.43738e-09	0.000135137	0.902552	8.31111
YJL012C	0.000585516	0.878674	7.41522e-09	0.000585516	0.901932	8.36397
YOR112W	0.000344698	0.898044	5.18757e-09	0.000344698	0.898503	8.65649
YDL145C	0.0010813	0.851711	1.8865e-08	0.0010813	0.898322	8.6719
YDL185W	8.75174e-05	0.935117	1.31959e-09	8.75174e-05	0.896882	8.79468
YKL077W	0.00132471	0.841558	2.73563e-08	0.00132471	0.896196	8.8532
YBR235W	0.00140487	0.838496	2.94558e-08	0.00140487	0.896105	8.86097
YML048W	0.00246992	0.806003	6.12154e-08	0.00246992	0.895072	8.94912
YKL047W	3.68811e-05	0.951253	6.76913e-10	3.68811e-05	0.893112	9.11623
YIL052C	0.00226346	0.811415	7.19441e-08	0.00226346	0.890813	9.31228
YEL013W	0.00171499	0.827664	6.12938e-08	0.00171499	0.888048	9.54817
YNL168C	0.000429318	0.890418	1.35409e-08	0.000429318	0.887024	9.63549
YOR251C	0.000726778	0.869772	2.49113e-08	0.000726778	0.886631	9.66899
YOL163W	0.00146594	0.836242	6.26468e-08	0.00146594	0.884588	9.84327
YGL060W	0.00047081	0.887048	1.90468e-08	0.00047081	0.882952	9.98278
YGL101W	0.0004667	0.887373	2.16106e-08	0.0004667	0.880581	10.185
YNL154C	0.00112162	0.849928	6.28862e-08	0.00112162	0.87913	10.3087
YOR085W	0.00241237	0.80748	1.74582e-07	0.00241237	0.876874	10.5011
YIL116W	0.00116162	0.848203	7.45756e-08	0.00116162	0.876791	10.5082
YOR312C	0.00167034	0.829136	1.17115e-07	0.00167034	0.876235	10.5557
YGR180C	0.000613848	0.87678	3.93624e-08	0.000613848	0.875289	10.6363
YPL094C	0.00115146	0.848637	8.1553e-08	0.00115146	0.874978	10.6629
YPR156C	0.000674986	0.872887	4.65188e-08	0.000674986	0.874172	10.7316
YJL192C	0.00197829	0.819478	1.70071e-07	0.00197829	0.873028	10.8292
YPL207W	0.000358787	0.896692	2.57768e-08	0.000358787	0.872143	10.9046
YML072C	0.00159804	0.831578	1.39829e-07	0.00159804	0.872009	10.9161
YNL169C	1.44737e-05	0.96425	9.50425e-10	1.44737e-05	0.870396	11.0536
YGL031C	0.00136854	0.839869	1.36816e-07	0.00136854	0.869017	11.1712
YNR028W	0.000554447	0.880823	4.98661e-08	0.000554447	0.868752	11.1939
YFL037W	7.10906e-05	0.939427	5.68521e-09	7.10906e-05	0.867901	11.2665
YOR316C	0.000299234	0.902678	3.01983e-08	0.000299234	0.865342	11.4847
YOR280C	0.00105732	0.852793	1.2784e-07	0.00105732	0.864593	11.5486
YLR066W	0.000643844	0.874839	7.77023e-08	0.000643844	0.863371	11.6528
YER031C	0.00201068	0.818524	2.95161e-07	0.00201068	0.862784	11.7028
YCL057W	0.000694356	0.871704	8.76758e-08	0.000694356	0.862652	11.7141
YHR112C	0.000344372	0.898075	4.10679e-08	0.000344372	0.862307	11.7435
YKL130C	0.000212589	0.913038	2.46358e-08	0.000212589	0.862055	11.765
YNL087W	8.61176e-05	0.935462	1.08723e-08	8.61176e-05	0.85912	12.0154
YHR010W	0.00133591	0.841123	2.20304e-07	0.00133591	0.859077	12.019
YLR274W	0.00117808	0.847504	2.07945e-07	0.00117808	0.857303	12.1703
YCL045C	0.00247579	0.805854	5.05198e-07	0.00247579	0.856894	12.2052
YDR032C	0.00157997	0.832201	3.07416e-07	0.00157997	0.856228	12.262
YBL072C	0.00153718	0.833693	3.00602e-07	0.00153718	0.856032	12.2788
YEL027W	0.00197304	0.819634	4.15089e-07	0.00197304	0.85539	12.3335
YIL043C	0.000849403	0.862957	1.61669e-07	0.000849403	0.854815	12.3825
YNR041C	0.000248036	0.908507	4.37549e-08	0.000248036	0.853737	12.4744
YDR368W	0.00221424	0.812755	5.27799e-07	0.00221424	0.85321	12.5194
YDR164C	0.00262169	0.80222	6.8731e-07	0.00262169	0.851877	12.6331
YML094W	0.000246091	0.908743	4.93877e-08	0.000246091	0.851006	12.7074
YIL119C	0.000326188	0.899877	6.81611e-08	0.000326188	0.850663	12.7366
YGR010W	0.000539911	0.881857	1.27358e-07	0.000539911	0.84914	12.8665
YDL095W	0.000687846	0.872099	1.78828e-07	0.000687846	0.847633	12.995
YPL188W	0.000996051	0.855634	2.86777e-07	0.000996051	0.846433	13.0974
YLR344W	0.00227546	0.811091	8.20793e-07	0.00227546	0.844359	13.2743
YMR143W	0.000519843	0.883316	1.57036e-07	0.000519843	0.843656	13.3342
YBR127C	0.000518162	0.88344	1.57928e-07	0.000518162	0.843451	13.3517
YPR135W	0.00078859	0.866247	2.59096e-07	0.00078859	0.842854	13.4026
YBR252W	0.000808653	0.865143	2.71599e-07	0.000808653	0.842433	13.4385
YOR356W	0.00026124	0.906931	7.83794e-08	0.00026124	0.842371	13.4439
YMR130W	0.00269183	0.800523	1.09997e-06	0.00269183	0.842292	13.4506
YDR254W	0.00143732	0.83729	5.35913e-07	0.00143732	0.841887	13.4851
YAL023C	0.000291825	0.903477	9.09717e-08	0.000291825	0.841726	13.4988
YGL126W	0.000332155	0.899279	1.09956e-07	0.000332155	0.840636	13.5918
YBR121C	0.000415375	0.8916	1.51733e-07	0.000415375	0.838887	13.741
YJR024C	0.000188153	0.916468	6.51795e-08	0.000188153	0.838565	13.7684
YKR084C	5.95222e-06	0.973384	1.84386e-09	5.95222e-06	0.837757	13.8373
YLR075W	9.90942e-05	0.932398	3.47609e-08	9.90942e-05	0.837323	13.8744
YGR214W	0.00138222	0.839349	6.34385e-07	0.00138222	0.837034	13.899
YPR128C	0.000905088	0.860082	4.10881e-07	0.000905088	0.83592	13.994
YIL039W	5.63941e-06	0.973857	1.97011e-09	5.63941e-06	0.834984	14.0739
YOR008C	0.000366602	0.895958	1.66342e-07	0.000366602	0.833631	14.1893
YHR061C	0.00120645	0.846316	6.39082e-07	0.00120645	0.833242	14.2224
YBR229C	0.000494335	0.885226	2.46259e-07	0.000494335	0.832131	14.3172
YBR164C	0.00113196	0.849478	6.50793e-07	0.00113196	0.831102	14.4049
YEL004W	0.00138584	0.839212	8.5589e-07	0.00138584	0.830099	14.4905
YJL186W	0.000109505	0.930131	5.2944e-08	0.000109505	0.830012	14.4979
YLR113W	4.42505e-05	0.948221	2.09862e-08	4.42505e-05	0.829365	14.5531
YLR027C	0.00150772	0.834737	1.08415e-06	0.00150772	0.826757	14.7755
YLR441C	0.00104431	0.853387	7.97016e-07	0.00104431	0.824021	15.0088
YPL145C	0.00255429	0.803881	2.39502e-06	0.00255429	0.822461	15.1419
YML019W	0.00178733	0.825334	1.5899e-06	0.00178733	0.822215	15.1629
YLL062C	0.00152435	0.834146	1.38996e-06	0.00152435	0.820975	15.2687
YDR411C	0.00234332	0.809283	2.30372e-06	0.00234332	0.82089	15.2759
YJR143C	0.00120449	0.846398	1.12183e-06	0.00120449	0.819583	15.3874
YHR175W	0.0025296	0.804497	2.69462e-06	0.0025296	0.819233	15.4172
YGL245W	2.22642e-05	0.958761	1.6107e-08	2.22642e-05	0.818477	15.4817
YKR094C	0.00156781	0.832622	1.67141e-06	0.00156781	0.817165	15.5936
YOL008W	0.000104942	0.931106	8.99557e-08	0.000104942	0.81598	15.6947
YOR087W	1.66312e-05	0.962564	1.32692e-08	1.66312e-05	0.815795	15.7105
YDL117W	0.00168812	0.828547	2.04111e-06	0.00168812	0.814255	15.8418
YER019W	0.00093602	0.858537	1.07517e-06	0.00093602	0.813424	15.9126
YGR037C	0.00156854	0.832597	1.95249e-06	0.00156854	0.813214	15.9306
YOR096W	0.00154069	0.833569	2.01107e-06	0.00154069	0.811919	16.0411
YJL026W	0.000957519	0.857483	1.20442e-06	0.000957519	0.81116	16.1058
YAL022C	0.00101668	0.854665	1.30268e-06	0.00101668	0.810881	16.1295
YPR033C	0.00113798	0.849217	1.48394e-06	0.00113798	0.810815	16.1352
YGR094W	0.000142334	0.923813	1.55595e-07	0.000142334	0.810257	16.1828
YNL263C	0.00199269	0.819053	2.90554e-06	0.00199269	0.810109	16.1954
YHR039C	0.00047451	0.886757	6.57222e-07	0.00047451	0.806596	16.495
YPR139C	0.000304012	0.902169	4.04728e-07	0.000304012	0.806577	16.4966
YER003C	0.000604981	0.877366	8.62369e-07	0.000604981	0.806493	16.5038
YOR128C	0.000288233	0.90387	4.06321e-07	0.000288233	0.804954	16.635
YMR183C	0.00114207	0.849041	1.92997e-06	0.00114207	0.804005	16.716
YML079W	4.07513e-05	0.949615	5.84046e-08	4.07513e-05	0.80146	16.9331
YDR428C	0.000318986	0.90061	5.49578e-07	0.000318986	0.799823	17.0727
YKR059W	0.000526368	0.882837	9.85837e-07	0.000526368	0.79881	17.1591
YDL205C	0.000111688	0.929674	1.96696e-07	0.000111688	0.797242	17.2928
YOL057W	0.000948699	0.857913	2.03284e-06	0.000948699	0.796933	17.3191
YMR307W	0.00151377	0.834522	3.48317e-06	0.00151377	0.796713	17.3379
YGL223C	4.23605e-05	0.948964	8.0028e-08	4.23605e-05	0.794035	17.5663
YPL037C	0.00058335	0.878821	1.36831e-06	0.00058335	0.79292	17.6614
YDR047W	0.000185632	0.916838	4.43008e-07	0.000185632	0.789751	17.9317
YMR202W	0.000714269	0.87051	1.93699e-06	0.000714269	0.789467	17.9559
YCR015C	0.00168418	0.828678	5.16068e-06	0.00168418	0.789153	17.9826
YJR044C	0.0022049	0.813011	7.30559e-06	0.0022049	0.788148	18.0684
YPL028W	5.87507e-05	0.943129	1.4048e-07	5.87507e-05	0.787895	18.09
YGL009C	0.00260306	0.802676	9.40988e-06	0.00260306	0.78647	18.2115
YDL052C	0.00270071	0.80031	9.84838e-06	0.00270071	0.786409	18.2168
YEL001C	0.000100069	0.932179	2.7654e-07	0.000100069	0.784557	18.3747
YKL060C	0.00159216	0.83178	5.68604e-06	0.00159216	0.784535	18.3766
YOR228C	0.00117693	0.847553	4.03142e-06	0.00117693	0.78453	18.377
YGL137W	8.9738e-05	0.934578	2.50742e-07	8.9738e-05	0.784078	18.4155
YPR118W	0.00214604	0.814645	8.19017e-06	0.00214604	0.783954	18.4261
YJL136C	0.000553884	0.880863	1.90848e-06	0.000553884	0.781879	18.6031
YDL015C	0.00138416	0.839276	5.43588e-06	0.00138416	0.781203	18.6607
YGL030W	0.00151857	0.834351	6.09821e-06	0.00151857	0.780932	18.6838
YKL080W	1.36097e-05	0.964973	4.23165e-08	1.36097e-05	0.778956	18.8524
YLR393W	0.00138924	0.839084	6.08764e-06	0.00138924	0.778006	18.9334
YJR105W	0.00167082	0.829121	7.70586e-06	0.00167082	0.777269	18.9962
YGR031W	4.21731e-05	0.949039	1.51389e-07	4.21731e-05	0.775867	19.1158
YHL015W	0.000770396	0.867264	3.76727e-06	0.000770396	0.772602	19.3943
YBR159W	0.000182163	0.917354	8.0929e-07	0.000182163	0.771799	19.4627
YLR351C	0.00219243	0.813355	1.26801e-05	0.00219243	0.771743	19.4675
YHL003C	0.000745272	0.868697	3.7466e-06	0.000745272	0.771667	19.474
YGL196W	0.00140812	0.838375	7.95382e-06	0.00140812	0.770479	19.5754
YDR352W	0.000438512	0.889653	2.23198e-06	0.000438512	0.769738	19.6385
YML031W	0.000139859	0.924253	6.60268e-07	0.000139859	0.769499	19.6589
YPR036W	0.000125774	0.926861	5.96512e-07	0.000125774	0.769178	19.6863
YNR043W	0.00148757	0.83546	8.90102e-06	0.00148757	0.768959	19.705
YHR108W	1.48375e-05	0.963955	6.59267e-08	1.48375e-05	0.76856	19.7391
YGR266W	0.000435974	0.889863	2.31973e-06	0.000435974	0.768387	19.7538
YEL047C	9.15372e-05	0.934147	4.38817e-07	9.15372e-05	0.768345	19.7574
YNR021W	1.49763e-05	0.963843	6.95016e-08	1.49763e-05	0.767268	19.8492
YNL307C	0.000993915	0.855736	6.34569e-06	0.000993915	0.765406	20.008
YIR033W	0.000151391	0.922246	8.65386e-07	0.000151391	0.763871	20.1389
YPL231W	0.00100825	0.855059	6.81555e-06	0.00100825	0.763703	20.1533
YER081W	0.000604207	0.877418	3.88162e-06	0.000604207	0.763573	20.1643
YHR192W	0.000453892	0.888397	2.91464e-06	0.000453892	0.76277	20.2328
YDR497C	0.000962675	0.857233	6.92121e-06	0.000962675	0.76163	20.3301
YDL128W	0.00153722	0.833692	1.18159e-05	0.00153722	0.761382	20.3512
YFL021W	0.00125075	0.844498	9.63784e-06	0.00125075	0.760457	20.4301
YDR023W	0.000431245	0.890256	2.99124e-06	0.000431245	0.760254	20.4474
YHR193C	7.41196e-06	0.971372	4.32221e-08	7.41196e-06	0.759852	20.4817
YDR226W	4.47949e-05	0.948011	2.78973e-07	4.47949e-05	0.75944	20.5169
YGR121C	0.00137049	0.839795	1.10759e-05	0.00137049	0.759335	20.5258
YNL301C	0.00248607	0.805593	2.21749e-05	0.00248607	0.758966	20.5573
YJL044C	0.00145714	0.836563	1.22987e-05	0.00145714	0.758224	20.6205
YLR100W	7.97811e-07	0.986356	4.78023e-09	7.97811e-07	0.758016	20.6383
YBR161W	0.00122559	0.845525	1.03244e-05	0.00122559	0.757583	20.6753
YJL145W	0.0017264	0.827292	1.55409e-05	0.0017264	0.756924	20.7314
YNL029C	0.000102285	0.931687	7.54709e-07	0.000102285	0.755339	20.8666
YEL068C	7.59798e-05	0.93808	5.68673e-07	7.59798e-05	0.754443	20.943
YMR146C	0.00112016	0.849992	1.03086e-05	0.00112016	0.754439	20.9434
YBR078W	0.00149093	0.835339	1.45542e-05	0.00149093	0.753708	21.0058
YAL007C	0.000264319	0.906571	2.28549e-06	0.000264319	0.752163	21.1375
YML036W	0.00135782	0.840279	1.52756e-05	0.00135782	0.748755	21.4282
YEL066W	0.000244299	0.908963	2.43803e-06	0.000244299	0.747428	21.5413
YIL078W	9.09652e-06	0.969358	9.66665e-08	9.09652e-06	0.74117	22.075
YML124C	0.000371314	0.89552	4.64317e-06	0.000371314	0.741115	22.0798
YEL017W	0.000365186	0.89609	4.56402e-06	0.000365186	0.741091	22.0818
YFL055W	0.00125021	0.84452	1.80331e-05	0.00125021	0.740278	22.1512
YPR063C	6.19586e-05	0.94212	7.37708e-07	6.19586e-05	0.739371	22.2285
YOL088C	0.000227751	0.911042	3.02849e-06	0.000227751	0.73797	22.348
YDR233C	0.00104272	0.853459	1.67369e-05	0.00104272	0.736023	22.514
YDR341C	1.54744e-06	0.982992	1.9057e-08	1.54744e-06	0.735481	22.5603
YGL001C	0.000308517	0.901695	4.95703e-06	0.000308517	0.732381	22.8247
YCL010C	0.000129895	0.926078	2.25021e-06	0.000129895	0.728115	23.1885
YPL162C	0.000196085	0.915323	3.64394e-06	0.000196085	0.726512	23.3252
YBR249C	0.00115951	0.848293	2.54804e-05	0.00115951	0.725747	23.3904
YBR011C	0.000148079	0.922812	2.90551e-06	0.000148079	0.724142	23.5273
YKR039W	0.00115015	0.848693	2.86138e-05	0.00115015	0.721414	23.76
YDL171C	0.000370226	0.895621	8.66508e-06	0.000370226	0.72005	23.8764
YJL216C	0.00122137	0.845699	3.29373e-05	0.00122137	0.718821	23.9812
YDR050C	0.000985614	0.85613	2.69162e-05	0.000985614	0.717589	24.0863
YNL016W	8.35326e-05	0.936109	1.96734e-06	8.35326e-05	0.716982	24.138
YGR049W	0.00162459	0.830673	4.928e-05	0.00162459	0.715816	24.2374
YLL038C	0.000409152	0.892136	1.16662e-05	0.000409152	0.71343	24.441
YOL157C	0.00024774	0.908543	7.99306e-06	0.00024774	0.707916	24.9112
YNL090W	0.000384392	0.894325	1.32871e-05	0.000384392	0.706464	25.035
YNL274C	0.00205388	0.817267	8.42484e-05	0.00205388	0.705953	25.0786
YOR003W	0.000280903	0.904681	9.67471e-06	0.000280903	0.705868	25.0859
YMR117C	0.00160883	0.831209	6.46511e-05	0.00160883	0.705641	25.1053
YJR016C	0.000298721	0.902733	1.08241e-05	0.000298721	0.704193	25.2287
YER090W	0.000748989	0.868483	3.01395e-05	0.000748989	0.702841	25.3441
YMR199W	0.000356454	0.896914	1.4064e-05	0.000356454	0.701543	25.4547
YNL046W	0.000923211	0.859172	4.82224e-05	0.000923211	0.693935	26.1036
YNR016C	0.000263529	0.906663	1.27156e-05	0.000263529	0.693578	26.1341
YML027W	0.00107298	0.852084	5.82453e-05	0.00107298	0.693006	26.1828
YPL246C	0.00150656	0.834779	9.30786e-05	0.00150656	0.68938	26.4921
YPR191W	0.00245002	0.806511	0.000160967	0.00245002	0.6891	26.516
YNL280C	0.00184458	0.823535	0.000122168	0.00184458	0.687544	26.6487
YPR009W	0.00141506	0.838115	9.49906e-05	0.00141506	0.685988	26.7814
YKL182W	0.00250265	0.805174	0.000209578	0.00250265	0.679779	27.3109
YJL079C	0.000124607	0.927085	8.43733e-06	0.000124607	0.679752	27.3132
YJL190C	0.00239823	0.807846	0.000203283	0.00239823	0.679112	27.3678
YER023W	3.55588e-05	0.951839	2.37299e-06	3.55588e-05	0.67877	27.397
YML126C	0.000526242	0.882846	4.14999e-05	0.000526242	0.676817	27.5636
YJR019C	0.0017379	0.826919	0.000159208	0.0017379	0.67473	27.7416
YMR116C	0.00220678	0.81296	0.000214944	0.00220678	0.673266	27.8664
YER044C	0.000710296	0.870747	6.87751e-05	0.000710296	0.669684	28.1719
YKL127W	1.47466e-05	0.964028	1.32576e-06	1.47466e-05	0.66695	28.4051
YGR205W	0.000583311	0.878824	6.24359e-05	0.000583311	0.665271	28.5484
YNL246W	0.00206083	0.817067	0.000334719	0.00206083	0.652245	29.6593
YOL007C	0.00141787	0.838011	0.000231704	0.00141787	0.650754	29.7864
YJL167W	1.32787e-05	0.965258	1.8879e-06	1.32787e-05	0.64944	29.8985
YLR264W	0.000141365	0.923985	2.58937e-05	0.000141365	0.641555	30.571
YGR185C	4.17017e-05	0.949229	7.8007e-06	4.17017e-05	0.639519	30.7447
YDR044W	0.000681775	0.87247	0.000142051	0.000681775	0.638887	30.7985
YJR116W	0.000568321	0.879854	0.000144317	0.000568321	0.63034	31.5275
YPL273W	4.62965e-06	0.975516	1.15358e-06	4.62965e-06	0.627068	31.8066
YLR153C	9.71077e-05	0.932849	2.58436e-05	9.71077e-05	0.626138	31.8859
YER070W	0.000843847	0.863251	0.000284839	0.000843847	0.619017	32.4932
YOR388C	0.00156312	0.832785	0.000552096	0.00156312	0.618262	32.5576
YMR147W	3.78491e-05	0.950833	1.73852e-05	3.78491e-05	0.603194	33.8427
YKL212W	0.000117663	0.928453	5.54513e-05	0.000117663	0.60271	33.884
YLR190W	0.000437471	0.889739	0.000237136	0.000437471	0.597697	34.3116
YMR246W	0.000197283	0.915153	0.000115306	0.000197283	0.59389	34.6363
YLR303W	0.00266395	0.801194	0.00189269	0.00266395	0.587171	35.2093
YJL097W	0.000229538	0.910812	0.000157303	0.000229538	0.587101	35.2153
YIR032C	0.00025404	0.907783	0.000256395	0.00025404	0.570119	36.6636
YOL158C	0.00199306	0.819042	0.00217481	0.00199306	0.566274	36.9916
YBR162C	0.000467771	0.887288	0.000535143	0.000467771	0.564405	37.1509
YNL160W	0.0025979	0.802803	0.00310577	0.0025979	0.561629	37.3877
YNL239W	0.000260128	0.907061	0.000421921	0.000260128	0.548741	38.4869
YJR010W	0.00135415	0.840419	0.00212817	0.00135415	0.548656	38.4942
YGR036C	0.00216694	0.814062	0.00337199	0.00216694	0.54849	38.5083
YML131W	0.000494658	0.885201	0.000803915	0.000494658	0.548136	38.5385
YCL026C-B	0.00079122	0.866101	0.00130492	0.00079122	0.546961	38.6387
YBR294W	0.000203488	0.914282	0.000388402	0.000203488	0.541508	39.1038
YGL055W	0.000995434	0.855664	0.00243782	0.000995434	0.527197	40.3244
YJR009C	0.00223247	0.812256	0.00568965	0.00223247	0.522659	40.7113
YNL327W	0.000619079	0.876437	0.00182918	0.000619079	0.519078	41.0168
YOL154W	6.41087e-05	0.941463	0.000244411	6.41087e-05	0.511387	41.6727
YML008C	0.000111921	0.929625	0.000467473	0.000111921	0.50633	42.1041
YML052W	0.000412638	0.891835	0.0027118	0.000412638	0.480631	44.2958
YLL061W	0.00269073	0.800549	0.0184127	0.00269073	0.464789	45.647
YGR234W	9.42521e-06	0.968994	0.000112605	9.42521e-06	0.463156	45.7863
YDR033W	0.00113376	0.8494	0.00998996	0.00113376	0.458532	46.1807
YOL107W	0.000367744	0.895852	0.00545701	0.000367744	0.43931	47.82
YCR018C	0.00117416	0.84767	0.0145617	0.00117416	0.438464	47.8922
YOL101C	0.000166379	0.919787	0.00312186	0.000166379	0.432648	48.3882
YMR006C	0.000223515	0.91159	0.0135482	0.000223515	0.368508	53.8586
YPR119W	0.00266006	0.801288	NA	0.00266006	0	55.6435
YNL142W	9.07689e-05	0.934331	0.0120202	9.07689e-05	0.338157	56.4472
YOL155C	3.40195e-05	0.95254	NA	3.40195e-05	0	104.651

## Sheet: GSA_Ret_pH5 up (437)
	p-value	Adjusted p-value	Significant (in gene set)	Non-significant (in gene set)	Significant (not in gene set)	Non-significant (not in gene set)
GO:0005743_mitochondrial inner membrane	5.00373e-07	0.00144107	30	138	407	5976
GO:0005576_extracellular region	3.99532e-06	0.0115065	22	91	415	6023
GO:0005730_nucleolus	9.06022e-07	0.00260934	40	228	397	5886
GO:0005829_cytosol	9.47725e-06	0.0272945	60	455	377	5659
GO:0055114_oxidation-reduction process	1.00535e-10	2.8954e-07	43	179	394	5935
GO:0005739_mitochondrion	5.72785e-09	1.64962e-05	61	367	376	5747
GO:0003824_catalytic activity	1.63719e-13	4.7151e-10	53	213	384	5901
GO:0008152_metabolic process	1.66235e-11	4.78757e-08	34	106	403	6008
GO:0006696_ergosterol biosynthetic process	2.07339e-06	0.00597137	10	15	427	6099
GO:0009086_methionine biosynthetic process	1.27803e-05	0.0368072	9	15	428	6099
GO:0005525_GTP binding	9.21869e-07	0.00265498	22	82	415	6032
GO:0050660_flavin adenine dinucleotide binding	1.27803e-05	0.0368072	9	15	428	6099
GO:0008299_isoprenoid biosynthetic process	1.46358e-06	0.00421511	7	4	430	6110
GO:0019878_lysine biosynthetic process via aminoadipic acid	5.6459e-07	0.00162602	7	3	430	6111
GO:0006555_methionine metabolic process	5.63551e-07	0.00162303	6	1	431	6113
INO2	9.50355e-07	0.00273702	12	22	425	6092
SWI6	2.19629e-07	0.000632532	30	132	407	5982
LEU3	1.32203e-06	0.00380745	10	14	427	6100
HAP1	7.68495e-06	0.0221326	24	111	413	6003
Aragon_2008_NQlistgenes	4.0862e-08	0.000117683	68	458	369	5656
Aragon_2008_SPprotease	1.30259e-05	0.0375146	131	1283	306	4831
Gasch_2000_ESR_Repressed	2.9087e-20	8.37705e-17	98	465	339	5649
Brauer_2008_Up	2.71582e-07	0.000782157	38	199	399	5915
Castrillo_2007_Up	1.59331e-10	4.58873e-07	71	422	366	5692
Regenberg_2006_Up	1.958e-21	5.63904e-18	100	462	337	5652
Vos_2016_Cluster1	5.05551e-93	1.45599e-89	189	385	248	5729
Fatty_acid_Synthesis	8.48344e-06	0.0244323	9	14	428	6100
Lucena_2015_down	2.96471e-06	0.00853836	15	42	422	6072

## Sheet: GSA_ret_pH5_down (132)
	p-value	Adjusted p-value	Significant (in gene set)	Non-significant (in gene set)	Significant (not in gene set)	Non-significant (not in gene set)
GO:0034727_piecemeal microautophagy of the nucleus	1.45781e-05	0.041985	7	34	125	6387
GO:0042787_protein ubiquitination involved in ubiquitin-dependent protein catabolic process	6.44667e-07	0.00185664	8	30	124	6391
GO:0034045_phagophore assembly site membrane	2.9855e-07	0.000859824	7	17	125	6404
Vos_2016_Cluster2	6.67056e-08	0.000192112	38	730	94	5691

## Sheet: GSA_Ret_pH3 50CO2_up (278)
	p-value	Adjusted p-value	Significant (in gene set)	Non-significant (in gene set)	Significant (not in gene set)	Non-significant (not in gene set)
GO:0005789_endoplasmic reticulum membrane	4.04556e-06	0.0116512	29	245	249	6028
GO:0008152_metabolic process	7.87916e-08	0.00022692	22	118	256	6155
GO:0006696_ergosterol biosynthetic process	4.40512e-07	0.00126867	9	16	269	6257
INO4	4.65133e-06	0.0133958	9	23	269	6250
HAP1	8.33389e-07	0.00240016	20	115	258	6158
Castrillo_2007_Up	2.06554e-07	0.000594877	46	447	232	5826
Vos_2016_Cluster1	1.02855e-29	2.96222e-26	89	485	189	5788

## Sheet: GSA_Ret_pH3 50CO2_down (253)
	p-value	Adjusted p-value	Significant (in gene set)	Non-significant (in gene set)	Significant (not in gene set)	Non-significant (not in gene set)
Aragon_2008_Qlistprotease	8.78563e-06	0.0253026	99	1658	154	4647
Brauer_2008_Down	1.74058e-06	0.00501286	32	306	221	5999
Regenberg_2006_Down	8.25234e-07	0.00237667	26	207	227	6098
Vos_2016_Cluster2	3.40223e-19	9.79843e-16	82	686	171	5619
